# Supplementary material for: Distinctive lipid signatures of bronchial epithelial cells associated with cystic fibrosis drugs, including Trikafta
Source: JCI Insight. 2020 Aug 20;5(16):e138722. doi: 10.1172/jci.insight.138722 (PMC7455125; doi:10.1172/jci.insight.138722)
Supplement: Supplemental Table 1 [file jciinsight-5-138722-s118.xlsx]

## Sheet: CFBE_Lipidomic_POSNEG_FinalData
Sample Name	Group	6,54_313,2733	6,11_339,2895	6,08_313,2736	4,58_362,2986	4,52_367,3357	4_338,3416	1,93_332,331	1,84_361,2223	1,82_329,1597	1,81_361,2214	1,44_351,2446	1,19_335,2795	1,17_304,3	1,13_304,3	1,09_304,3	9,24_369,3512	4,95_376,3138	4,76_369,3515	4,74_369,3518	3,99_385,2736	3,72_391,2842	3,48_382,4395	3,45_382,4403	2,99_400,3791	2,94_389,2559	1,94_369,1694	1,93_383,1489	1,82_403,2329	1,2_396,3316	1,19_379,3055	1,18_396,3319	4,44_425,3619	4,4_427,378	4,08_419,3146	3,75_434,034	3,74_433,7832	3,72_413,266	3,72_429,2401	3,46_405,2754	3,44_405,5252	3,43_405,275	3,41_405,5252	2,86_425,7763	2,38_433,1546	2,33_430,9625	2,29_430,963	1,82_425,2147	4,6_468,4411
DMSO_2	DMSO	0.023	0.0386	0.021		0.0334	0.0268			0.1078	0.0235								0.0324			0.4677							0.1467				0.0679	0.0366	0.0931			0.0914	0.059									0.0441
DMSO_3	DMSO	0.0221	0.0383	0.0265		0.0316	0.0161			0.0133									0.0236			0.724							0.0127				0.0917	0.1218	0.1233			0.1239	0.0995
DMSO_4	DMSO	0.0095	0.0212	0.0168		0.022	0.0098			0.2611	0.0564								0.0159			0.5547							0.3429				0.0633	0.1241	0.0924			0.0961	0.0784									0.1005
DMSO_5	DMSO	0.0429	0.0793	0.0527		0.0292	0.0249			0.0876	0.019								0.0349			0.2685							0.117				0.0236	0.07	0.0477			0.0701	0.0462									0.0408
DMSO_6	DMSO	0.0045	0.0127	0.0103		0.0235	0.0114			0.172	0.0296								0.0172			0.5557							0.2279				0.095	0.1535	0.0948			0.0824	0.0713									0.051
DMSO_8	DMSO	0.0469	0.0489	0.0239		0.0321	0.3012			0.0108	0.0005								0.0403			0.7509											0.0739	0.1371	0.1127			0.1329	0.0873									0.0018
VX661-VX445-VX770_1	VX661-VX445-VX770	0.0142	0.0271	0.0123		0.0283	0.0044			0.0785	0.0151								0.026			0.4952							0.1054				0.0556	0.0979	0.0818			0.0888	0.061									0.0312
VX661-VX445-VX770_2	VX661-VX445-VX770		0.011	0.0078		0.0322	0.007			0.0455	0.007								0.0214			0.7395							0.0688				0.1168	0.2029	0.1191			0.1129	0.0897									0.0181
VX661-VX445-VX770_3	VX661-VX445-VX770	0.0143	0.0227	0.0093		0.0341	0.0257			0.2299	0.0479								0.023			0.7869							0.3078				0.0918	0.1626	0.1253			0.1275	0.1064									0.0891
VX661-VX445-VX770_4	VX661-VX445-VX770	0.0076	0.0125	0.0093		0.0259	0.0574			0.2117	0.0446								0.0171			0.8771							0.2784				0.0688	0.1263	0.0856			0.1433	0.12									0.0827
VX661-VX445-VX770_5	VX661-VX445-VX770	0.0103	0.0177	0.0104		0.0296	0.023			0.1816	0.0341								0.0186			0.7539							0.2419				0.0763	0.1459	0.1148			0.1174	0.0963									0.0726
VX661-VX445-VX770_6	VX661-VX445-VX770	0.0053	0.0174	0.0095		0.0276	0.0125			0.0612	0.0119								0.0259			0.4719							0.0745				0.0666	0.0855	0.0784			0.0946	0.0608									0.0237
VX770_4	VX770		0.0089	0.0094		0.0215	0.0106			0.6053									0.0162			0.5815							0.8949				0.085	0.1603	0.0928			0.088	0.0744
VX770_5	VX770	0.0071	0.008	0.0082		0.029	0.0247			0.2943									0.0269			0.6127							0.4136				0.1087	0.1319	0.126			0.0977	0.082
VX770_6	VX770	0.0085	0.014	0.0089		0.0291	0.0158			0.106									0.0247			0.3785							0.1407				0.0563	0.0947	0.0693			0.0698	0.0478
VX770_7	VX770	0.0161	0.0474	0.0256		0.0255	0.0141			0.0258									0.0247			0.2108							0.0273					0.0638	0.0824			0.0589	0.0376
VX770_8	VX770	0.0226	0.0395	0.0226		0.0451	0.0754												0.0329			1.4944							0.0044				0.121	0.191	0.1894			0.2351	0.1822
VX770_9	VX770	0.0507	0.05	0.0303		0.038	0.753			0.0119									0.0351			1.6978											0.1255	0.2203	0.2052			0.2797	0.2211
VX809_1	VX809	0.0286	0.0643	0.0356		0.0326	0.0384			0.0119	0.0007						0.0344		0.0307	0.031		0.2326							0.01				0.0186	0.0733				0.0638	0.041		0.0001							0.0035
VX809_2	VX809	0.0308	0.0639	0.0411		0.0278	0.0155			0.0188	0.0017						0.0262		0.0286	0.0288		0.1947							0.0223					0.0379				0.0531	0.0334		0.0001							0.0077
VX809_3	VX809	0.0196	0.0273	0.0188		0.0281	0.1592			0.3974	0.0676						0.0244		0.0305	0.0305		0.7691							0.5804				0.1012	0.1128				0.1129	0.0955		0.1251							0.122
VX809_4	VX809	0.0053	0.0088	0.0092		0.0213	0.4151			0.5485	0.0906						0.0272		0.0199			0.55							0.7921				0.0807	0.1472				0.0831	0.0669		0.0727							0.1586
VX809_5	VX809	0.0174	0.023	0.0153		0.0207	0.0224			0.0799	0.0154						0.0143		0.0215	0.0215		0.3612							0.1072				0.0446	0.0821				0.0631	0.0428		0.0001							0.0308
VX809_6	VX809	0.0242	0.0515	0.0384		0.0325	0.0367			0.0736	0.0161						0.0207		0.0279	0.0276		0.2324							0.1015				0.0212	0.0525				0.0624	0.0415									0.033
VX809-VX770_1	VX809-VX770	0.0101	0.0224	0.0142		0.0249	0.0148			0.084	0.0167			0.4112			0.0233		0.0165			0.8132							0.0937					0.1435	0.1213			0.1391	0.1089									0.0325
VX809-VX770_2	VX809-VX770	0.014	0.021	0.0138		0.0258	0.0082			0.0534	0.0107			0.2452			0.0184		0.0239			0.4087							0.0639					0.0798	0.0694			0.0731	0.0472									0.0197
VX809-VX770_3	VX809-VX770	0.014	0.0186			0.0334	0.0155			0.1027	0.0204			0.2963			0.0178		0.0198			0.7154							0.1388					0.1389	0.119			0.1218	0.0984									0.0418
VX809-VX770_4	VX809-VX770	0.0192	0.0505	0.0316		0.0287	0.0677			0.3212	0.0703						0.0414		0.0311			0.3195							0.4831					0.0727	0.048			0.0852	0.0551									0.1473
VX809-VX770_5	VX809-VX770	0.0108	0.0167	0.0097		0.026	0.0147			0.0683	0.0151			0.2257			0.0135		0.0175			0.6251							0.0903					0.1616	0.0939			0.1037	0.087									0.0275
VX809-VX770_6	VX809-VX770	0.0047	0.0133	0.0108		0.0281	0.0501			0.3479	0.0709			0.3434					0.0148			0.658							0.4786					0.0784	0.1055			0.1103	0.0909									0.1184
[truncated: 1,523 more columns]
