# Supplementary material for: Distinctive lipid signatures of bronchial epithelial cells associated with cystic fibrosis drugs, including Trikafta
Source: JCI Insight. 2020 Aug 20;5(16):e138722. doi: 10.1172/jci.insight.138722 (PMC7455125; doi:10.1172/jci.insight.138722)
Supplement: Supplemental Table 2 [file jciinsight-5-138722-s119.xlsx]

## Sheet: Sheet1
	Putative ID	DMSO	DMSO	DMSO	DMSO	DMSO	DMSO	VX661-VX445-VX770	VX661-VX445-VX770	VX661-VX445-VX770	VX661-VX445-VX770	VX661-VX445-VX770	VX661-VX445-VX770	VX770	VX770	VX770	VX770	VX770	VX770	VX809	VX809	VX809	VX809	VX809	VX809	VX809-VX770	VX809-VX770	VX809-VX770	VX809-VX770	VX809-VX770	VX809-VX770
	LPC(O-18:1)	1.77437	1.39476	-0.431725	1.13668	0.690563	1.74374	0.201421	1.38126	0.737276	1.09784	-1.00043	0.277972	0.103641	0.154736	-0.302937	-0.31307	0.88032	1.49547	0.0413792	0.254414	0.811849	0.217758	-0.14762	-0.646933	-2.13696	-1.94305	-1.87204	-1.92053	-2.01271	-1.66745
	CerP(d18:1/26:1)	-2.51411	-2.26129	-2.06439	-2.30067	-2.31975	-2.77641	0.935924	1.6154	0.931443	-2.38706	1.19201	1.42583	1.28099	1.33948	1.15782	0.512973	0.603856	0.838721	0.584049	-2.3365	0.724994	1.43078	0.888264	0.565943	0.346849	0.429121	0.737427	0.337384	0.341603	0.739306
	SM(d34:2)	-0.694438	-0.354177	-0.089165	-0.407168	-0.432852	-1.04746	-1.20427	-1.02662	-1.44576	-0.523443	-0.703032	-0.824075	1.64365	1.49893	-1.16815	1.41699	0.771678	1.5822	1.60728	1.30681	-1.06597	-1.03034	-0.284618	1.46228	0.922396	-0.820133	0.502857	1.33788	-1.79569	0.864415
	PC(38:7)	2.35189	1.49735	1.25864	1.55106	2.53318	2.13783	0.987368	1.78189	-0.319206	-0.0934973	0.130364	0.74141	0.972789	1.21424	1.06502	0.491987	-0.474047	0.844529	-1.36554	-1.40778	-2.10853	-1.16095	-1.30351	-1.3062	-1.84322	-1.68445	-1.62631	-1.66602	-1.74149	-1.45881
	PC(37:6)	1.93737	1.61417	2.31837	1.70436	2.23345	1.91378	0.8187	-1.06176	-0.704592	1.33147	1.0966	1.09339	-1.20789	-1.36627	-1.16681	-1.03225	-2.05129	-1.86649	1.35415	1.00579	0.413976	1.33121	0.873317	-1.20665	-1.73213	-1.57678	-1.51989	-1.55874	-1.63259	-1.35598
	DG(36:3)	-1.1631	-0.912011	-0.716451	-0.951115	-0.970067	-1.42361	2.31402	1.13483	2.21333	1.50946	-0.505038	2.39083	-1.5535	-1.71097	-1.51267	-1.37888	-2.39204	-2.2083	0.66999	-0.823847	1.12355	0.664408	-1.54966	1.29527	1.84272	1.78199	-0.540823	0.0879242	1.51535	1.7684
	PIM1(36:0)	-1.43017	-1.07716	-0.802216	-1.13213	-1.15878	-1.79642	1.16619	0.348433	0.674357	0.0262359	0.636854	0.792599	0.318312	0.13716	0.415956	1.33536	0.827648	0.749792	-0.30754	1.29642	0.283329	-0.0904078	0.828655	1.75205	-0.394211	-0.281572	-0.861777	1.56766	-2.57267	-1.25195
	PC(33:2)	-0.609627	-0.273148	-0.0110816	-0.32555	-0.350948	-0.95873	0.316099	0.87451	0.119069	1.52426	0.459809	0.920057	-1.1328	-1.34381	-1.07807	-0.898787	-2.2565	-2.01028	1.00382	1.39733	-2.17715	1.33527	1.0012	1.48419	0.690017	0.780692	0.583451	0.522434	-0.808283	1.22256
	PC(33:2).1	1.07918	1.8453	1.6563	2.0992	1.6714	1.62485	0.851358	0.784704	0.476517	-0.145672	1.03939	0.77656	-0.804948	-1.00591	-0.752831	-0.582088	-1.8751	-1.64061	0.0227478	0.0756773	0.151492	0.938752	0.0478763	-0.80338	-1.47013	-1.27301	-1.20082	-1.25012	-1.34382	-0.992855
	DG(36:2)	-0.654837	-0.178178	0.19307	-0.25241	-0.288389	-1.14938	-1.36905	-1.12018	-1.70734	-0.415297	-0.666877	-0.836441	-0.134681	0.143359	0.575723	0.980819	0.898365	1.49535	1.04022	1.03882	-0.246834	0.362307	0.845279	1.05551	-0.122187	-0.116858	0.301092	0.337756	-0.240925	0.232191
	PC(P-36:4)	2.32694	2.44783	2.11612	2.03456	-0.0859498	2.45375	1.97575	2.27242	1.26259	0.559058	-0.301157	0.503075	-0.715718	-0.885686	-0.671638	-0.527225	-1.62084	-1.42251	-0.776706	-0.82107	-1.55693	-0.561869	-0.711574	-0.714391	-1.27832	-1.1116	-1.05054	-1.09224	-1.17149	-0.874647
	PC(O-36:5)	-0.594499	-0.227028	0.0591776	-0.284256	-0.311994	-0.975758	-1.1451	-0.953244	-1.40591	-0.40983	-0.603781	-0.734503	-1.16586	1.41494	0.488413	0.725477	1.00301	0.0736095	1.47655	-1.3087	-0.101844	1.88013	0.465326	1.86281	-1.92866	0.446666	0.316718	1.7484	0.598721	-0.408979
	PC(31:0)	-0.496581	-0.00981405	0.369305	-0.0856212	-0.122363	-1.00161	-1.22594	-0.971789	-1.5714	-0.251961	-0.508876	-0.682036	1.49775	1.16394	0.6309	0.373139	0.121357	0.769473	0.581015	0.266357	0.393398	-0.977116	0.805365	0.454294	0.304216	0.223546	0.528477	0.478981	0.482465	-1.53887
	PC(42:7)	0.407394	-0.114737	1.2609	1.81133	1.46139	0.13463	0.933139	1.12372	1.41415	1.2082	1.00635	2.16415	-0.925116	0.924395	0.897599	0.809691	0.324262	-0.073656	-0.996493	-1.04841	-1.90961	-0.745062	-0.920267	-0.923564	-1.58355	-1.38843	-1.31697	-1.36577	-1.45852	-1.11112
	PC(O-30:0)	1.61972	-0.585595	-1.0935	1.72785	1.32149	0.598442	-1.98493	-1.84291	-2.17798	-1.44067	-1.58424	-1.681	-2.00029	1.20699	1.06058	1.65889	-0.784618	-1.05236	1.42309	2.05896	0.0170457	1.00688	-1.99614	1.55114	-0.202006	0.463993	0.710182	1.02611	0.156652	0.818225
	PC(O-36:4)	-0.932049	-0.564296	-0.27787	-0.621568	-0.649327	-1.3136	0.323152	1.39743	0.121899	-0.747238	0.506931	1.02782	-1.50385	0.963563	0.972702	1.76854	-1.68916	-1.48978	1.33922	-1.6468	-0.610886	1.23973	0.207548	1.65031	-0.32427	-0.185395	0.444554	0.846534	-0.499932	0.24609
	PG(31:3)	-1.34405	-1.02006	-0.767713	-1.07052	-1.09497	-1.68021	0.274119	1.16044	-0.123796	0.464304	1.58894	1.93119	0.802305	1.55932	1.07418	0.696801	-1.82921	-1.83542	-1.92073	0.591479	-0.789699	0.679879	1.23955	1.71373	-0.727582	-0.237221	-0.115341	-0.0639737	-0.269552	1.11382
	PC(O-32:1)	-0.0949903	0.323715	0.649825	0.258508	0.226903	-0.529406	-0.722363	-0.503753	-1.01953	0.115426	-0.105566	-0.254514	-0.746014	-1.00859	-0.677915	-0.454814	-2.14433	-1.83793	0.578481	0.350331	1.06928	1.76982	-0.739612	0.363972	1.16636	0.612726	1.1747	0.18873	0.884529	1.10602
	PC(O-40:6)	-0.965085	0.487352	1.36556	1.56947	1.38823	-1.85826	0.902114	1.42311	0.995412	1.42275	1.33894	1.44385	0.773043	0.996299	1.11983	1.57299	-2.79343	0.226699	0.869324	0.912782	-1.1189	0.806763	0.29292	0.77423	-2.48702	-2.33786	-2.28324	-2.32054	-2.39144	-2.12588
	PC(O-38:4)	-3.47284	-3.28658	-3.1415	-3.31559	-3.32964	-3.66606	1.04522	1.15368	2.21348	0.548684	0.843651	0.21324	-3.26958	-0.0785049	1.68699	1.69603	2.18875	0.847348	0.466913	1.45897	1.78599	1.96615	-1.13638	1.26787	0.766712	1.4287	0.727827	1.47326	1.62962	-0.71242
	PC(38:3)	-0.15139	0.149656	0.384126	0.102772	0.0800489	-0.463732	-0.602467	-0.445288	-0.816126	-0.00010253	-0.158994	-0.266087	-0.619471	-0.808265	-0.570509	-0.410101	-1.62485	-1.40455	-0.687215	-0.736492	-1.55385	-0.448582	-0.614869	-0.617998	2.12081	1.96001	-0.194784	3.06667	1.82229	3.50934
	PC(O-38:5)	2.011	1.37434	1.24744	2.31811	1.2747	1.2817	1.58935	-0.951897	0.899957	1.94655	1.1689	1.03481	-1.11062	-1.28265	-1.066	-0.919834	-2.02673	-1.82599	0.205546	0.867766	-0.0762225	-0.229028	1.32585	-0.0811192	-1.68005	-1.5113	-1.44951	-1.49171	-1.57192	-1.27147
	LacCer(d18:0/118:1)	-1.80701	-1.51141	-1.28118	-1.55744	-1.57976	-2.1137	1.43965	-2.09559	0.149879	0.85802	0.626744	2.50839	1.10828	1.13899	1.91852	1.64979	0.0141035	0.192374	-1.55095	-0.3226	-0.00703166	0.476748	0.336267	0.720922	0.269476	0.303597	-1.59781	0.584382	-0.0995951	1.22795
	PC(36:1)	1.65779	-0.588201	1.0436	1.47858	1.40638	2.13296	1.75103	1.45148	1.23739	1.40937	1.65586	0.627769	-1.24517	-1.40643	-1.20335	-1.06633	-2.10393	-1.91576	0.747381	1.16939	1.52138	-1.0992	1.54001	-0.563477	-1.77896	-1.62077	-1.56284	-1.60241	-1.6776	-1.39596
	PC(O-38:5).1	1.89565	1.50123	1.43844	1.00204	1.32758	1.76872	1.17289	0.684644	-1.03812	0.901994	0.644413	0.459104	0.568868	0.452594	0.235314	-0.586694	0.470492	0.803459	-0.894796	-0.949585	-1.85835	-0.629479	-0.81436	-0.817839	-1.51428	-1.30838	-1.23298	-1.28447	-1.38235	-1.01575
	PC(O-42:6)	1.38062	1.45773	0.949812	0.907524	1.12321	1.16046	0.834505	0.75131	0.29467	0.312938	0.999042	1.11082	0.331544	0.111973	0.357919	0.342578	0.363853	0.826978	-0.180765	-0.6139	-0.00859627	0.130966	-1.37005	-0.481155	-2.07528	-1.86782	-1.79185	-1.84373	-1.94235	-1.57297
	PC(37:1)	-0.88412	-0.669153	-0.501719	-0.702631	-0.718858	-1.10714	-1.20619	-1.09397	-1.35872	-0.776091	-0.889549	-0.966017	-1.21833	-1.35311	-1.18337	-1.06885	-1.93578	-1.77866	-0.69791	-1.30187	3.72226	2.92088	1.91267	2.15916	2.10491	3.1924	2.89657	-1.51688	1.91616	2.1039
	PI(38:3)	2.15974	2.1028	0.836176	-1.23695	2.37281	2.70193	1.49032	2.86852	1.47425	1.51539	1.53798	0.322948	1.08258	2.5606	-1.68185	-1.04945	1.7916	2.02017	-1.75897	-1.79153	-2.33152	-1.60128	-1.71116	-1.71323	-2.12709	-2.00475	-1.95994	-1.99054	-2.0487	-1.83085
	PC(36:0)	-0.758878	-0.390921	-0.104338	-0.448225	-0.475999	-1.14064	-1.31021	-1.1181	-1.57136	-0.573965	-0.768172	-0.899067	1.86062	1.55042	2.04951	0.436542	-0.123266	0.676444	1.031	0.351052	0.212708	-1.12212	0.755812	1.21087	0.922275	0.244293	-0.811916	0.981863	0.880525	-1.54676
	Cer(d18:1/24:1)	-1.71024	-1.46099	-1.26687	-1.49981	-1.51862	-1.96883	1.79692	-1.95356	-0.059726	0.230086	-0.0116792	1.75119	-0.778722	-2.25408	1.07689	2.18565	0.312727	0.202414	2.35262	2.27966	-0.498689	-1.29677	1.60602	1.90495	-0.118526	1.49689	-0.452485	1.80814	0.0893654	-2.24393
	Cer(d18:1/22:0)	-1.80398	-1.55615	-1.36313	-1.59475	-1.61346	-2.06111	1.80166	-0.631043	0.0118094	0.867987	0.0203314	1.68513	-0.842045	-2.34473	1.45409	2.34725	0.0370921	0.574749	2.13913	2.136	-0.973158	-1.39286	1.17611	2.05942	-0.227988	1.34156	-0.0857373	1.66012	-2.60606	-0.216263
	DG(36:1)	-1.03446	-0.713683	-0.463848	-0.763639	-0.787852	-1.36727	1.61322	-0.498814	-0.67069	-0.873255	0.503131	1.36915	0.122874	-1.73437	0.713076	2.45635	-0.927452	-0.53701	2.05897	1.90845	-0.831225	-1.35112	0.375429	1.79537	-0.196002	0.481835	-0.791222	1.56059	-1.14481	-0.271716
	PC(42:3)	1.51888	1.62616	1.06162	0.0685031	1.07636	2.19993	1.27495	1.39827	1.02282	1.2999	1.09359	1.59167	0.0188702	0.527561	0.786664	-1.09441	1.37308	1.61002	-1.34051	-1.38427	-2.11015	-1.12858	-1.27626	-1.27904	-1.83532	-1.67086	-1.61063	-1.65176	-1.72994	-1.43712
	SM(d18:1/22:0)	-1.69127	2.46795	0.898265	1.23638	2.92257	2.4178	2.34286	1.7339	1.49068	2.58992	2.64726	1.44487	-1.979	-2.09503	-1.94891	-1.85031	-2.59647	-2.46129	-2.02063	-2.05092	-2.55292	-1.87396	-1.97617	-1.97809	-0.0344087	1.79732	1.74037	-1.74642	1.4536	1.67206
	Cer(d18:1/22:1)	2.05974	1.90142	1.59862	1.43514	0.775066	2.18351	0.506814	-0.628938	0.384604	0.0548799	-0.800048	0.582783	-0.263632	-0.593135	-0.244904	0.175222	0.572752	1.29606	0.965732	0.817608	0.587019	0.397058	0.704765	-0.648735	-2.48396	-2.31826	-2.25758	-2.29902	-2.37779	-2.08277
	SM(d41:1)	2.58215	0.944854	0.348353	1.89333	2.16127	2.71305	1.00944	0.911649	1.04747	0.754593	1.02771	1.25533	-0.640326	-0.826313	-0.592091	-0.434068	-1.63075	-1.41373	-0.707062	-0.755607	-1.56081	-0.471977	-0.635791	-0.638874	-1.25595	-1.07351	-1.00671	-1.05233	-1.13905	-0.814234
	Cer(d18:1/24:0)	2.26619	1.97594	2.06214	0.185528	1.8634	2.16637	1.61146	0.79602	1.411	1.65014	1.44507	1.51661	-1.26555	-1.41986	-1.22553	-1.09441	-2.0873	-1.90724	-0.636837	-0.710079	0.583538	0.523088	1.22204	-1.26434	-1.77633	-1.62496	-1.56953	-1.60739	-1.67934	-1.40984
	LacCer(d42:1)	-0.0922431	0.204219	0.435119	0.158049	0.135672	-0.399828	-0.536451	-0.381665	-0.746856	0.0567408	-0.0997314	-0.205193	-0.553196	-0.739115	-0.504979	-0.347014	-1.54326	-1.32632	-0.619908	-0.668435	-1.47335	-0.38491	-0.548664	-0.551745	3.0489	-0.986226	2.96242	-0.180585	2.72427	3.16429
	PE(42:2)	-1.17413	-0.847332	-0.592807	-0.898225	-0.922892	-1.51318	1.12389	1.63393	1.21249	1.3453	-1.18238	1.17953	0.77777	0.487736	0.423886	-1.45496	1.63242	2.25894	-0.891048	-0.55324	0.538206	-1.49674	0.800913	-0.736423	0.633849	0.3541	0.591563	-0.833123	-2.23179	0.333761
	Cer(d18:0/24:1)	2.28752	-1.81947	1.70039	1.1451	1.00779	2.7648	1.81616	1.94728	1.58704	-1.92028	1.81913	1.50254	-2.33699	-0.608806	-0.917823	0.919	1.14214	1.8288	1.31579	0.685234	0.59748	1.1192	-1.79788	-0.0576434	-2.75659	-2.63239	-2.58688	-2.61796	-2.67703	-2.45565
	PI-Cer(t44:0)	-1.31588	-1.08245	-0.900638	-1.1188	-1.13642	-1.55807	2.04201	2.30015	1.54836	-1.19857	2.35711	1.99254	-1.67883	-1.82522	-1.64087	-1.51648	-2.4584	-2.28758	1.21418	1.39209	0.276083	-0.928639	1.79689	0.782678	1.35705	1.52939	1.60804	-2.00312	0.999334	1.45406
	TG(55:2)	-0.12591	0.159797	0.382321	0.115303	0.093737	-0.422337	-0.554003	-0.404833	-0.756776	0.0176694	-0.133127	-0.234763	-0.570141	-0.749315	-0.523674	-0.371439	-1.52429	-1.31522	-0.634433	-0.6812	-1.45691	-0.407959	-0.565773	-0.568743	2.99776	3.18688	3.2456	-0.967057	-0.294591	3.06342
	TG(54:5)	-2.17461	-1.92208	-1.7254	-1.96141	-1.98047	-2.43661	0.119897	0.849685	0.833009	0.887344	2.2765	-2.27082	0.526184	1.8684	1.76519	0.339707	0.118118	0.78352	-0.0378194	0.828596	-2.68283	0.972101	1.86528	0.570274	0.154745	1.52373	0.0442663	-1.05952	0.041241	1.8838
	TG(58:6)	-1.17703	-0.945101	-0.764454	-0.981222	-0.998729	-1.41766	2.16712	2.42732	1.80377	2.97799	-1.18289	3.38682	-1.53763	-1.68306	-1.49992	-1.37634	-2.31186	-2.14227	-0.839639	-1.62778	0.734116	1.44416	0.474676	-0.922801	0.952194	0.0356407	0.842995	1.12168	0.910551	2.12937
	CE(26:0)	-0.0559548	0.353572	0.672533	0.289794	0.258882	-0.480847	-0.669575	-0.455757	-0.960226	0.149849	-0.066299	-0.211982	-0.692707	-0.949531	-0.626101	-0.407891	-2.06037	-1.76069	1.76112	1.26838	0.0452105	1.7186	0.487207	1.0612	0.39407	0.276879	0.317302	1.57392	-0.297739	-0.932852
	TG(47:1)	0.171278	0.554651	0.853241	0.494946	0.466009	-0.226479	-0.403153	-0.202991	-0.675241	0.363938	0.161595	0.0252158	-0.424808	-0.66523	-0.362456	-0.158181	-1.70512	-1.42458	-0.511077	-0.57383	-1.61471	-0.207186	-0.418946	-0.422931	2.108	0.029657	1.66453	-0.957404	1.81531	2.24596
	TG(50:1)	-0.0189357	0.303384	0.554423	0.253187	0.228858	-0.353349	-0.501888	-0.333602	-0.730645	0.143043	-0.0270772	-0.141737	-0.520093	-0.722228	-0.467671	-0.295928	-1.59651	-1.36065	-0.592624	-0.645384	-1.5205	-0.337129	-0.515166	-0.518516	2.52481	2.21982	2.94046	-0.967872	2.85574	0.143789
	TG(55:1)	-2.17454	-1.90346	-1.69233	-1.94568	-1.96614	-2.45579	0.867629	1.23018	1.08383	1.63547	1.68473	1.08495	1.44001	1.27001	0.743251	-0.0637164	0.907219	1.09361	-0.544169	-2.7014	0.445037	1.1704	0.839904	-1.8774	0.3032	0.570309	0.48404	-0.636834	0.488093	0.619609
