# Supplementary material for: Distinctive lipid signatures of bronchial epithelial cells associated with cystic fibrosis drugs, including Trikafta
Source: JCI Insight. 2020 Aug 20;5(16):e138722. doi: 10.1172/jci.insight.138722 (PMC7455125; doi:10.1172/jci.insight.138722)
Supplement: Supplemental Table 3 [file jciinsight-5-138722-s120.xlsx]

## Sheet: All Features
	DMSO Vs	Feature	FC	log2(FC)	raw.pval	-log10(p)
	VX-770	4,55_730,5386	1.7808	0.83251	0.00077948	3.1082
	VX-770	4,74_832,5854	1.6601	0.73126	0.0016187	2.7908
	VX-770	4,53_830,5682	2.5176	1.332	0.0016853	2.7733
	VX-770	5,47_822,6374	0.58824	-0.76552	0.0021346	2.6707
	VX-770	4,45_854,5683	4.9369	2.3036	0.002231	2.6515
	VX-770	4,47_880,5827	2.8757	1.5239	0.0023133	2.6358
	VX-770	4,94_766,5427	2.0799	1.0565	0.0033844	2.4705
	VX-770	4,47_804,5525	2.1804	1.1246	0.0034723	2.4594
	VX-770	4,45_804,5531	1.8798	0.91055	0.0041132	2.3858
	VX-770	4,58_780,5535	1.8947	0.92195	0.0041337	2.3837
	VX-770	4,41_778,5376	1.6407	0.71428	0.0044573	2.3509
	VX-770	4,76_790,5735	2.7891	1.4798	0.0044707	2.3496
	VX-770	4,44_549,4873	1.703	0.76804	0.0048209	2.3169
	VX-770	4,38_623,5035	2.1916	1.132	0.0063194	2.1993
	VX-770	4,7_764,5309	2.5448	1.3476	0.0076928	2.1139
	VX-770	4,56_856,5833	2.7079	1.4372	0.007882	2.1034
	VX-770	5,04_766,5416	2.2749	1.1858	0.0090312	2.0443
	VX-770	4,81_788,5412	1.7585	0.81437	0.0094155	2.0262
	VX-770	9,58_593,5848	0.57368	-0.80168	0.010347	1.9852
	VX-770	4,53_869,5509	0.6314	-0.66337	0.013221	1.8787
	VX-770	4,5_754,5377	1.5494	0.63173	0.013352	1.8744
	VX-770	5,67_822,6385	0.62895	-0.66897	0.017791	1.7498
	VX-770	4,48_625,5184	1.7741	0.82705	0.018072	1.743
	VX-770	4,6_818,5604	2.3468	1.2307	0.020578	1.6866
	VX-770	6,14_552,5697	0.60225	-0.73157	0.0243	1.6144
	VX-770	6,09_617,5104	1.6665	0.73683	0.025895	1.5868
	VX-770	5,24_520,5091	1.9552	0.96733	0.02752	1.5604
	VX-770	4,29_752,5211	2.1761	1.1218	0.044569	1.351
	VX-770	5,78_824,6501	0.54812	-0.86743	0.046168	1.3357
	VX-770	5,07_774,5806	1.7651	0.81975	0.052104	1.2831
	VX-770	4,85_748,5281	1.8067	0.85333	0.055456	1.256
	VX-770	4,55_752,5196	1.8114	0.85709	0.055721	1.254
	VX-770	6,2_602,5839	1.9757	0.98237	0.057009	1.2441
	VX-770	4,83_722,5121	1.5173	0.60152	0.06928	1.1594
	VX-770	1,2_496,3394	1.8225	0.8659	0.074085	1.1303
	VX-770	5,05_742,5681	0.54327	-0.88026	0.076271	1.1176
	VX-770	6,72_686,5827	1.7481	0.80579	0.081109	1.0909
	VX-770	6,72_670,6096	1.6989	0.76461	0.081341	1.0897
	VX-770	7,03_618,6161	1.9674	0.97629	0.085466	1.0682
	VX-770	7,65_900,7388	0.52832	-0.92051	0.091227	1.0399
	VX-770	6,26_628,5973	2.5913	1.3737	0.098337	1.0073
	VX-809	5,39_537,5349	0.33987	-1.5569	0.0055266	2.2575
	VX-809	5,87_565,5662	0.33499	-1.5778	0.0089915	2.0462
	VX-809	5,88_587,5489	0.21138	-2.2421	0.014829	1.8289
	VX-809	6,41_593,597	0.39168	-1.3522	0.023131	1.6358
	VX-809	5,18_782,5759	0.42403	-1.2377	0.032115	1.4933
	VX-809	5,05_742,5681	0.50833	-0.97615	0.036696	1.4354
	VX-809	4,92_806,5713	0.30555	-1.7105	0.040606	1.3914
	VX-809	5,35_740,5509	0.43742	-1.1929	0.05964	1.2245
	VX-809	5,22_808,5877	0.37696	-1.4075	0.059742	1.2237
	VX-809	6,58_650,6442	2.2866	1.1932	0.071604	1.1451
	VX-809	9,23_928,8306	1.7774	0.82974	0.0765	1.1163
	VX-809	4,8_754,5356	0.53756	-0.8955	0.077023	1.1134
	VX-809	5,46_574,5172	0.40671	-1.2979	0.079843	1.0978
	VX-809	5,4_742,5711	0.55008	-0.8623	0.083963	1.0759
	VX-809	7,08_898,7241	1.7567	0.81286	0.085402	1.0685
	VX-809	4,77_884,6062	0.36356	-1.4597	0.086676	1.0621
	VX-809	4,77_728,5214	0.58222	-0.78035	0.093602	1.0287
	VX-809	5,22_836,6164	0.41671	-1.2629	0.095642	1.0194
	VX-809	7,12_872,7077	1.5459	0.62841	0.096686	1.0146
	VX-809	9,44_880,8318	1.8358	0.87639	0.099321	1.003
	VX-809/770	4,94_766,5427	1.9494	0.96305	0.001046	2.9805
	VX-809/770	4,55_730,5386	1.5173	0.60154	0.0010465	2.9803
	VX-809/770	4,74_832,5854	1.5294	0.613	0.0026593	2.5752
	VX-809/770	4,85_748,5281	2.4751	1.3075	0.0029336	2.5326
	VX-809/770	4,83_722,5121	1.6447	0.71782	0.0037794	2.4226
	VX-809/770	4,45_854,5683	2.9606	1.5659	0.0038584	2.4136
	VX-809/770	4,87_790,57	0.66273	-0.5935	0.0043993	2.3566
	VX-809/770	4,7_764,5309	3.054	1.6107	0.0083067	2.0806
	VX-809/770	4,81_788,5412	2.0287	1.0206	0.0083437	2.0786
	VX-809/770	4,47_880,5827	2.1194	1.0836	0.0097536	2.0108
	VX-809/770	4,53_830,5682	2.0335	1.024	0.011479	1.9401
	VX-809/770	4,58_780,5535	1.6346	0.70895	0.013335	1.875
	VX-809/770	4,45_804,5531	1.6513	0.7236	0.014434	1.8406
	VX-809/770	4,47_804,5525	1.6588	0.73018	0.014764	1.8308
	VX-809/770	4,56_856,5833	2.2407	1.164	0.023718	1.6249
	VX-809/770	5,24_520,5091	1.9219	0.94255	0.025758	1.5891
	VX-809/770	4,76_790,5735	2.3538	1.235	0.026829	1.5714
	VX-809/770	4,6_738,5084	1.905	0.92976	0.028497	1.5452
	VX-809/770	6,2_576,5696	2.6744	1.4192	0.029764	1.5263
	VX-809/770	6,72_686,5827	2.1141	1.08	0.032252	1.4914
	VX-809/770	7,03_618,6161	2.398	1.2619	0.03368	1.4726
	VX-809/770	4,54_635,5385	0.66498	-0.58861	0.034409	1.4633
	VX-809/770	6,72_670,6096	1.8637	0.89816	0.034468	1.4626
	VX-809/770	4,29_752,5211	1.7134	0.7769	0.042205	1.3746
	VX-809/770	4,53_609,5239	0.60508	-0.72479	0.050785	1.2943
	VX-809/770	4,51_609,524	0.60295	-0.72989	0.050938	1.293
	VX-809/770	5,37_766,5622	0.51073	-0.96937	0.051445	1.2887
	VX-809/770	5,68_786,6447	1.9058	0.93039	0.052005	1.284
	VX-809/770	4,29_1002,7994	1.6098	0.68692	0.053327	1.2731
	VX-809/770	6,72_630,6175	2.1325	1.0926	0.060379	1.2191
	VX-809/770	4,49_575,5024	1.7654	0.82002	0.060626	1.2173
	VX-809/770	6,55_563,5383	1.9178	0.93943	0.061595	1.2105
	VX-809/770	5,05_742,5681	0.63774	-0.64897	0.064642	1.1895
	VX-809/770	6,76_604,6015	2.0646	1.0459	0.064942	1.1875
	VX-809/770	7,3_672,6247	1.5212	0.6052	0.067621	1.1699
	VX-809/770	6,75_644,5937	1.7097	0.77373	0.071386	1.1464
	VX-809/770	5,04_766,5416	1.5466	0.62906	0.072393	1.1403
	VX-809/770	7,5_652,6615	2.2431	1.1655	0.073791	1.132
	VX-809/770	4,6_818,5604	1.7896	0.83966	0.074139	1.13
	VX-809/770	4,83_637,5577	0.47735	-1.0669	0.084395	1.0737
	VX-809/770	6,26_628,5973	2.6542	1.4083	0.096569	1.0152
	VX-445/661/770	4,93_690,5411	0.61089	-0.71101	2.5554e-05	4.5925
	VX-445/661/770	5,34_820,6217	0.63025	-0.66601	3.0742e-05	4.5123
	VX-445/661/770	5,34_718,5722	0.63285	-0.66007	3.3829e-05	4.4707
	VX-445/661/770	4,55_730,5386	1.759	0.81477	3.7685e-05	4.4238
	VX-445/661/770	4,65_768,5515	1.9826	0.98736	4.9915e-05	4.3018
	VX-445/661/770	4,89_705,5903	0.63904	-0.64602	5.0011e-05	4.3009
	VX-445/661/770	5,99_611,5593	13.054	3.7064	8.2648e-05	4.0828
	VX-445/661/770	5,47_822,6374	0.49386	-1.0178	9.5897e-05	4.0182
	VX-445/661/770	9,58_593,5848	0.33068	-1.5965	0.00011473	3.9403
	VX-445/661/770	4,58_780,5535	2.2619	1.1775	0.00030578	3.5146
	VX-445/661/770	4,44_549,4873	2.0746	1.0528	0.0004262	3.3704
	VX-445/661/770	4,81_782,5701	1.5373	0.62043	0.00049369	3.3065
	VX-445/661/770	4,83_722,5121	1.9233	0.94357	0.0006575	3.1821
	VX-445/661/770	4,96_716,5523	0.6073	-0.71951	0.00075061	3.1246
	VX-445/661/770	4,6_738,5084	4.3202	2.1111	0.00097186	3.0124
	VX-445/661/770	5,67_822,6385	0.4663	-1.1007	0.0015726	2.8034
	VX-445/661/770	4,41_778,5376	1.8339	0.87494	0.0017095	2.7671
	VX-445/661/770	4,94_766,5427	1.886	0.91534	0.0018216	2.7396
	VX-445/661/770	4,45_804,5531	1.8418	0.88113	0.0021831	2.6609
	VX-445/661/770	6,25_815,6997	0.53277	-0.90841	0.0023834	2.6228
	VX-445/661/770	6,81_817,714	0.41493	-1.269	0.0024155	2.617
	VX-445/661/770	4,47_804,5525	2.2167	1.1484	0.0028848	2.5399
	VX-445/661/770	4,38_623,5035	2.1839	1.1269	0.0029604	2.5286
	VX-445/661/770	5,26_818,6059	0.5771	-0.7931	0.0031133	2.5068
	VX-445/661/770	5,78_824,6501	0.44135	-1.18	0.0033209	2.4787
	VX-445/661/770	5,85_627,5339	1.6895	0.75663	0.003433	2.4643
	VX-445/661/770	7,78_636,6636	0.59577	-0.74716	0.0038344	2.4163
	VX-445/661/770	6,14_552,5697	0.57443	-0.79979	0.0043512	2.3614
	VX-445/661/770	6,28_789,6834	0.53482	-0.90287	0.0045515	2.3418
	VX-445/661/770	4,69_551,5031	1.8749	0.90679	0.0053122	2.2747
	VX-445/661/770	4,53_677,5581	0.63285	-0.66006	0.0061166	2.2135
	VX-445/661/770	5,24_520,5091	2.2554	1.1734	0.0062372	2.205
	VX-445/661/770	4,89_816,5902	0.63033	-0.66583	0.0065671	2.1826
	VX-445/661/770	4,68_794,5685	1.5512	0.63336	0.0075476	2.1222
	VX-445/661/770	4,85_748,5281	2.2888	1.1946	0.0081161	2.0907
	VX-445/661/770	5,86_780,5884	0.47795	-1.0651	0.0082163	2.0853
	VX-445/661/770	5,18_804,5724	0.5728	-0.80389	0.0082722	2.0824
	VX-445/661/770	4,5_754,5377	1.5838	0.66335	0.0088451	2.0533
	VX-445/661/770	9,49_591,5698	0.45877	-1.1242	0.0091225	2.0399
	VX-445/661/770	6,2_602,5839	2.9989	1.5844	0.010648	1.9727
	VX-445/661/770	4,87_790,57	0.65286	-0.61515	0.011304	1.9468
	VX-445/661/770	9,38_862,8097	0.53836	-0.89336	0.012074	1.9182
	VX-445/661/770	6,75_644,5937	2.235	1.1603	0.01422	1.8471
	VX-445/661/770	7,12_872,7077	0.53134	-0.9123	0.014274	1.8454
	VX-445/661/770	7,03_618,6161	2.6228	1.3911	0.014493	1.8389
	VX-445/661/770	6,72_670,6096	2.0302	1.0216	0.015749	1.8028
	VX-445/661/770	6,08_313,2736	2.6105	1.3843	0.016396	1.7852
	VX-445/661/770	4,89_690,5218	1.9132	0.93601	0.016953	1.7707
	VX-445/661/770	4,76_790,5735	2.259	1.1757	0.017276	1.7626
	VX-445/661/770	4,7_836,5424	1.5643	0.64553	0.017872	1.7478
	VX-445/661/770	4,7_764,5309	1.9649	0.97447	0.019093	1.7191
	VX-445/661/770	6,2_576,5696	2.9017	1.5369	0.020337	1.6917
	VX-445/661/770	5,7_548,5392	2.195	1.1342	0.020879	1.6803
	VX-445/661/770	5,61_785,6508	1.7921	0.84165	0.021683	1.6639
	VX-445/661/770	6,25_837,6806	0.53869	-0.89247	0.021898	1.6596
	VX-445/661/770	6,72_686,5827	2.1733	1.1199	0.021937	1.6588
	VX-445/661/770	7,3_672,6247	1.6942	0.76061	0.022033	1.6569
	VX-445/661/770	5,58_785,6453	1.861	0.89606	0.022039	1.6568
	VX-445/661/770	6,53_537,5232	2.1973	1.1358	0.022822	1.6416
	VX-445/661/770	1,35_496,3399	1.8371	0.87743	0.022976	1.6387
	VX-445/661/770	5,82_746,5991	0.61834	-0.69353	0.023646	1.6262
	VX-445/661/770	4,74_764,5528	1.9008	0.92659	0.023852	1.6225
	VX-445/661/770	4,6_818,5604	2.1679	1.1163	0.026171	1.5822
	VX-445/661/770	6,13_839,6949	2.0761	1.0539	0.026475	1.5772
	VX-445/661/770	4,49_792,5441	2.4602	1.2988	0.026803	1.5718
	VX-445/661/770	6,76_604,6015	2.4049	1.2659	0.027552	1.5598
	VX-445/661/770	6,55_563,5383	2.1133	1.0795	0.028234	1.5492
	VX-445/661/770	4,89_682,5619	2.0957	1.0674	0.030244	1.5194
	VX-445/661/770	7,5_652,6615	0.50994	-0.97159	0.031223	1.5055
	VX-445/661/770	4,57_711,5399	2.7142	1.4405	0.031264	1.505
	VX-445/661/770	2,37_524,3706	1.6363	0.71045	0.032615	1.4866
	VX-445/661/770	7,65_900,7388	0.37005	-1.4342	0.033365	1.4767
	VX-445/661/770	6,72_630,6175	2.37	1.2449	0.034133	1.4668
	VX-445/661/770	6,41_593,597	0.52914	-0.91828	0.035616	1.4484
	VX-445/661/770	6,24_838,6842	0.51974	-0.94413	0.03701	1.4317
	VX-445/661/770	1,4_522,3554	2.3612	1.2395	0.037291	1.4284
	VX-445/661/770	4,38_697,5252	1.8875	0.91644	0.03763	1.4245
	VX-445/661/770	9,23_928,8306	0.57384	-0.80128	0.038547	1.414
	VX-445/661/770	7,31_688,6002	1.9645	0.97414	0.038864	1.4105
	VX-445/661/770	5,7_588,5321	1.8372	0.87754	0.040742	1.39
	VX-445/661/770	6,27_806,6463	1.8651	0.89923	0.040761	1.3898
	VX-445/661/770	9,38_836,7878	0.56889	-0.81379	0.041115	1.386
	VX-445/661/770	7,32_672,6242	1.6589	0.73024	0.043204	1.3645
	VX-445/661/770	4,44_826,5406	2.4221	1.2763	0.0444	1.3526
	VX-445/661/770	4,49_575,5024	1.6163	0.69273	0.045091	1.3459
	VX-445/661/770	4,45_854,5683	1.7173	0.78016	0.048486	1.3144
	VX-445/661/770	4,92_716,5562	0.54456	-0.87683	0.04927	1.3074
	VX-445/661/770	6,09_577,5188	2.2496	1.1697	0.049531	1.3051
	VX-445/661/770	5,87_565,5662	0.56048	-0.83525	0.051746	1.2861
	VX-445/661/770	4,77_744,5457	1.5113	0.59576	0.053119	1.2747
	VX-445/661/770	5,33_842,6008	0.48757	-1.0363	0.053847	1.2688
	VX-445/661/770	5,61_549,4885	2.6784	1.4213	0.053973	1.2678
	VX-445/661/770	7,32_632,6336	1.943	0.95832	0.054695	1.262
	VX-445/661/770	7,3_632,6334	1.94	0.95603	0.054872	1.2606
	VX-445/661/770	5,04_766,5416	1.8665	0.90036	0.058763	1.2309
	VX-445/661/770	4,95_840,5878	0.62151	-0.68614	0.060156	1.2207
	VX-445/661/770	9,63_988,9263	0.5713	-0.80767	0.064618	1.1896
	VX-445/661/770	4,7_756,554	2.0776	1.0549	0.065188	1.1858
	VX-445/661/770	5,07_774,5806	1.6669	0.73716	0.066532	1.177
	VX-445/661/770	6,08_688,5884	0.53917	-0.89119	0.06769	1.1695
	VX-445/661/770	4,96_860,6163	0.50682	-0.98045	0.068243	1.1659
	VX-445/661/770	9,49_565,5528	0.50687	-0.98031	0.0708	1.15
	VX-445/661/770	6,11_339,2895	2.1915	1.1319	0.071539	1.1455
	VX-445/661/770	6,28_811,6659	0.42812	-1.2239	0.077072	1.1131
	VX-445/661/770	6,35_823,6633	1.6385	0.71239	0.078956	1.1026
	VX-445/661/770	5,49_838,6308	0.62628	-0.67512	0.079351	1.1004
	VX-445/661/770	6,05_551,5031	2.3387	1.2257	0.080316	1.0952
	VX-445/661/770	4,89_864,6393	0.65003	-0.62142	0.082509	1.0835
	VX-445/661/770	5,77_761,6475	0.6659	-0.58663	0.0889	1.0511
	VX-445/661/770	6,54_313,2733	2.6468	1.4043	0.088986	1.0507
	VX-445/661/770	6,24_832,6624	1.829	0.87109	0.090811	1.0419
	VX-445/661/770	5,92_686,5711	0.61715	-0.69632	0.090845	1.0417
	VX-445/661/770	6,23_792,6718	1.9467	0.96103	0.094155	1.0262

## Sheet: p<0.05, fc>1.5
	DMSO Vs	Feature	FC	log2(FC)	raw.pval	-log10(p)	Status in Treated	ID	Adduct	Mass Accuracy (m/z)	MS/MS match?	Note
	VX-445/661/770	1,35_496,3399	1.8371	0.87743	0.022976	1.6387	DOWNREGULATED	LysoPC(16:0)	[M+H]+	0.0002	Y
	VX-445/661/770	1,4_522,3554	2.3612	1.2395	0.037291	1.4284	DOWNREGULATED	LysoPC(18:1)	[M+H]+	0.0018	Y
	VX-445/661/770	2,37_524,3706	1.6363	0.71045	0.032615	1.4866	DOWNREGULATED	LysoPC(18:0)	[M+H]+	0.0009	Y
	VX-770	4,29_752,5211	2.1761	1.1218	0.044569	1.351	DOWNREGULATED	PC(34:5)	[M+H]+	0.0022	Y
	VX-809/770	4,29_752,5211	1.7134	0.7769	0.042205	1.3746	DOWNREGULATED	PC(34:5)	[M+H]+	0.0022	Y
	VX-445/661/770	4,38_623,5035	2.1839	1.1269	0.0029604	2.5286	DOWNREGULATED	DG(38:6)	[M-H2O+H]+	0.0018	N
	VX-770	4,38_623,5035	2.1916	1.132	0.0063194	2.1993	DOWNREGULATED	DG(38:6)	[M-H2O+H]+	0.0018	N
	VX-445/661/770	4,38_697,5252	1.8875	0.91644	0.03763	1.4245	DOWNREGULATED	SM(d18:1/14:0)	[M+Na]+	0.0002	Y
	VX-445/661/770	4,41_778,5376	1.8339	0.87494	0.0017095	2.7671	DOWNREGULATED	PC(36:6)	[M+H]+	0.0013	Y
	VX-770	4,41_778,5376	1.6407	0.71428	0.0044573	2.3509	DOWNREGULATED	PC(36:6)	[M+H]+	0.0013	Y
	VX-445/661/770	4,44_549,4873	2.0746	1.0528	0.0004262	3.3704	DOWNREGULATED	DG(32:1)	[M-H2O+H]+	0.0013	N
	VX-770	4,44_549,4873	1.703	0.76804	0.0048209	2.3169	DOWNREGULATED	DG(32:1)	[M-H2O+H]+	0.0013	N
	VX-445/661/770	4,44_826,5406	2.4221	1.2763	0.0444	1.3526	DOWNREGULATED	PC(38:7)	[M+Na]+	0.0018	Y
	VX-445/661/770	4,45_804,5531	1.8418	0.88113	0.0021831	2.6609	DOWNREGULATED	PC(38:7)	[M+H]+	0.0015	Y
	VX-770	4,45_804,5531	1.8798	0.91055	0.0041132	2.3858	DOWNREGULATED	PC(38:7)	[M+H]+	0.0015	Y
	VX-809/770	4,45_804,5531	1.6513	0.7236	0.014434	1.8406	DOWNREGULATED	PC(38:7)	[M+H]+	0.0015	Y
	VX-445/661/770	4,45_854,5683	1.7173	0.78016	0.048486	1.3144	DOWNREGULATED	PC(42:10)	[M+H]+	0.0037	Y
	VX-770	4,45_854,5683	4.9369	2.3036	0.002231	2.6515	DOWNREGULATED	PC(42:10)	[M+H]+	0.0037	Y
	VX-809/770	4,45_854,5683	2.9606	1.5659	0.0038584	2.4136	DOWNREGULATED	PC(42:10)	[M+H]+	0.0037	Y
	VX-445/661/770	4,47_804,5525	2.2167	1.1484	0.0028848	2.5399	DOWNREGULATED	PC(38:7)	[M+H]+	0.0013	Y
	VX-770	4,47_804,5525	2.1804	1.1246	0.0034723	2.4594	DOWNREGULATED	PC(38:7)	[M+H]+	0.0013	Y
	VX-809/770	4,47_804,5525	1.6588	0.73018	0.014764	1.8308	DOWNREGULATED	PC(38:7)	[M+H]+	0.0013	Y
	VX-770	4,47_880,5827	2.8757	1.5239	0.0023133	2.6358	DOWNREGULATED	PC(42:8)	[M+Na]+	0.0018	Y
	VX-809/770	4,47_880,5827	2.1194	1.0836	0.0097536	2.0108	DOWNREGULATED	PC(42:8)	[M+Na]+	0.0018	Y
	VX-770	4,48_625,5184	1.7741	0.82705	0.018072	1.743	DOWNREGULATED	DG(38:5)	[M-H2O+H]+	0.007	N
	VX-445/661/770	4,49_575,5024	1.6163	0.69273	0.045091	1.3459	DOWNREGULATED	DG(34:2)	[M-H2O+H]+	0.002	N
	VX-445/661/770	4,49_792,5441	2.4602	1.2988	0.026803	1.5718	DOWNREGULATED	PC(37:6)	[M+H]+	0.0021	Y
	VX-445/661/770	4,5_754,5377	1.5838	0.66335	0.0088451	2.0533	DOWNREGULATED	PC(34:4)	[M+H]+	0.0007	Y
	VX-770	4,5_754,5377	1.5494	0.63173	0.013352	1.8744	DOWNREGULATED	PC(34:4)	[M+H]+	0.0007	Y
	VX-445/661/770	4,53_677,5581	0.63285	-0.66006	0.0061166	2.2135	UPREGULATED	DG(42:7)	[M-H2O+H]+	0.0088	N
	VX-770	4,53_830,5682	2.5176	1.332	0.0016853	2.7733	DOWNREGULATED	PC(40:8)	[M+H]+	0.005	Y
	VX-809/770	4,53_830,5682	2.0335	1.024	0.011479	1.9401	DOWNREGULATED	PC(40:8)	[M+H]+	0.005	Y
	VX-770	4,53_869,5509	0.6314	-0.66337	0.013221	1.8787	UPREGULATED	PI(38:4)	[M-H2O+H]+	0.0022	Y
	VX-809/770	4,54_635,5385	0.66498	-0.58861	0.034409	1.4633	UPREGULATED	unknown
	VX-445/661/770	4,55_730,5386	1.759	0.81477	3.7685e-05	4.4238	DOWNREGULATED	PC(32:2)	[M+H]+	0.0012	Y
	VX-770	4,55_730,5386	1.7808	0.83251	0.00077948	3.1082	DOWNREGULATED	PC(32:2)	[M+H]+	0.0012	Y
	VX-809/770	4,55_730,5386	1.5173	0.60154	0.0010465	2.9803	DOWNREGULATED	PC(32:2)	[M+H]+	0.0012	Y
	VX-770	4,56_856,5833	2.7079	1.4372	0.007882	2.1034	DOWNREGULATED	unknown
	VX-809/770	4,56_856,5833	2.2407	1.164	0.023718	1.6249	DOWNREGULATED	unknown
	VX-445/661/770	4,57_711,5399	2.7142	1.4405	0.031264	1.505	DOWNREGULATED	SM(d18:1/15:0)	[M+Na]+	0.0007	N
	VX-445/661/770	4,58_780,5535	2.2619	1.1775	0.00030578	3.5146	DOWNREGULATED	PC(36:5)	[M+H]+	0.0002	Y
	VX-770	4,58_780,5535	1.8947	0.92195	0.0041337	2.3837	DOWNREGULATED	PC(36:5)	[M+H]+	0.0002	Y
	VX-809/770	4,58_780,5535	1.6346	0.70895	0.013335	1.875	DOWNREGULATED	PC(36:5)	[M+H]+	0.0002	Y
	VX-445/661/770	4,6_738,5084	4.3202	2.1111	0.00097186	3.0124	DOWNREGULATED	PE(36:5)	[M+H]+	0.0022	?
	VX-809/770	4,6_738,5084	1.905	0.92976	0.028497	1.5452	DOWNREGULATED	PE(36:5)	[M+H]+	1.0022	?
	VX-445/661/770	4,6_818,5604	2.1679	1.1163	0.026171	1.5822	DOWNREGULATED	unknown
	VX-770	4,6_818,5604	2.3468	1.2307	0.020578	1.6866	DOWNREGULATED	unknown
	VX-445/661/770	4,65_768,5515	1.9826	0.98736	4.9915e-05	4.3018	DOWNREGULATED	unknown
	VX-445/661/770	4,68_794,5685	1.5512	0.63336	0.0075476	2.1222	DOWNREGULATED	PE(40:5)	[M+H]+	0.0038	Y
	VX-445/661/770	4,69_551,5031	1.8749	0.90679	0.0053122	2.2747	DOWNREGULATED	DG(32:0)	[M-H2O+H]+	0.0024	N
	VX-445/661/770	4,7_764,5309	1.9649	0.97447	0.019093	1.7191	DOWNREGULATED	PC(P-36:5)	[M+H]+	0.0071	?
	VX-770	4,7_764,5309	2.5448	1.3476	0.0076928	2.1139	DOWNREGULATED	PC(P-36:5)	[M+H]+	0.0071	?
	VX-809/770	4,7_764,5309	3.054	1.6107	0.0083067	2.0806	DOWNREGULATED	PC(P-36:5)	[M+H]+	0.0071	?
	VX-445/661/770	4,7_836,5424	1.5643	0.64553	0.017872	1.7478	DOWNREGULATED	PS(40:6)	[M+H]+	0.0016	Y
	VX-445/661/770	4,74_764,5528	1.9008	0.92659	0.023852	1.6225	DOWNREGULATED	PC(P-36:5)	[M+H]+	0.0071
	VX-770	4,74_832,5854	1.6601	0.73126	0.0016187	2.7908	DOWNREGULATED	PC(40:7)	[M+H]+	0.0012	Y
	VX-809/770	4,74_832,5854	1.5294	0.613	0.0026593	2.5752	DOWNREGULATED	PC(40:7)	[M+H]+	0.0012	Y
	VX-445/661/770	4,76_790,5735	2.259	1.1757	0.017276	1.7626	DOWNREGULATED	PC(P-38:6)	[M+H]+	0.0009	N
	VX-770	4,76_790,5735	2.7891	1.4798	0.0044707	2.3496	DOWNREGULATED	PC(P-38:6)	[M+H]+	0.0009	N
	VX-809/770	4,76_790,5735	2.3538	1.235	0.026829	1.5714	DOWNREGULATED	PC(P-38:6)	[M+H]+	0.0009	N
	VX-445/661/770	4,81_782,5701	1.5373	0.62043	0.00049369	3.3065	DOWNREGULATED	PC(36:4)	[M+H]+	0.002	Y
	VX-770	4,81_788,5412	1.7585	0.81437	0.0094155	2.0262	DOWNREGULATED	unknown
	VX-809/770	4,81_788,5412	2.0287	1.0206	0.0083437	2.0786	DOWNREGULATED	unknown
	VX-445/661/770	4,83_722,5121	1.9233	0.94357	0.0006575	3.1821	DOWNREGULATED	unknown
	VX-809/770	4,83_722,5121	1.6447	0.71782	0.0037794	2.4226	DOWNREGULATED	unknown
	VX-445/661/770	4,85_748,5281	2.2888	1.1946	0.0081161	2.0907	DOWNREGULATED	PE(P-38:6)	[M+H]+	0.009	Y
	VX-809/770	4,85_748,5281	2.4751	1.3075	0.0029336	2.5326	DOWNREGULATED	PE(P-38:6)	[M+H]+	0.009	Y
	VX-445/661/770	4,87_790,57	0.65286	-0.61515	0.011304	1.9468	UPREGULATED	PC(P-38:6)	[M+H]+	0.0063	Y
	VX-809/770	4,87_790,57	0.66273	-0.5935	0.0043993	2.3566	UPREGULATED	PC(P-38:6)	[M+H]+	0.0063	Y
	VX-445/661/770	4,89_682,5619	2.0957	1.0674	0.030244	1.5194	DOWNREGULATED	HexCer(d18:1/16:0)	[M-H2O+H]+	0.0019	Y
	VX-445/661/770	4,89_690,5218	1.9132	0.93601	0.016953	1.7707	DOWNREGULATED	PC(P-30:0)	[M+H]+	0	N
	VX-445/661/770	4,89_705,5903	0.63904	-0.64602	5.0011e-05	4.3009	UPREGULATED	DG(44:7)	[M-H2O+H]+	0.0093	N
	VX-445/661/770	4,89_816,5902	0.63033	-0.66583	0.0065671	2.1826	UPREGULATED	LacCer(d18:1/14:0)	[M-H2O+H]+	0.0081	Y
	VX-445/661/770	4,92_716,5562	0.54456	-0.87683	0.04927	1.3074	UPREGULATED	PC(P-32:1)	[M+H]+	0.0002	N
	VX-809	4,92_806,5713	0.30555	-1.7105	0.040606	1.3914	UPREGULATED	PC(36:3)	[M+H]+	0.0005	Y
	VX-445/661/770	4,93_690,5411	0.61089	-0.71101	2.5554e-05	4.5925	UPREGULATED	PE(P-33:0)	[M+H]+	0	N
	VX-445/661/770	4,94_766,5427	1.886	0.91534	0.0018216	2.7396	DOWNREGULATED	PC(P-36:4)	[M+H]+	0.0022	N
	VX-770	4,94_766,5427	2.0799	1.0565	0.0033844	2.4705	DOWNREGULATED	PC(P-36:4)	[M+H]+	0.0022	N
	VX-809/770	4,94_766,5427	1.9494	0.96305	0.001046	2.9805	DOWNREGULATED	PC(P-36:4)	[M+H]+	0.0022	N
	VX-445/661/770	4,96_716,5523	0.6073	-0.71951	0.00075061	3.1246	UPREGULATED	PE(P-35:1)	[M+H]+	0.0029	Y
	VX-770	5,04_766,5416	2.2749	1.1858	0.0090312	2.0443	DOWNREGULATED	PC(O-36:5)	[M+H]+	0.0022	Y
	VX-809	5,05_742,5681	0.50833	-0.97615	0.036696	1.4354	UPREGULATED	unknown
	VX-809	5,18_782,5759	0.42403	-1.2377	0.032115	1.4933	UPREGULATED	PC(34:1)	[M+Na]+	0.0098	Y
	VX-445/661/770	5,18_804,5724	0.5728	-0.80389	0.0082722	2.0824	UPREGULATED	unknown
	VX-445/661/770	5,24_520,5091	2.2554	1.1734	0.0062372	2.205	DOWNREGULATED	Cer(d18:1/16:0)	[M-H2O+H]+	0.0004	Y
	VX-770	5,24_520,5091	1.9552	0.96733	0.02752	1.5604	DOWNREGULATED	Cer(d18:1/16:0)	[M-H2O+H]+	0.0004	Y
	VX-809/770	5,24_520,5091	1.9219	0.94255	0.025758	1.5891	DOWNREGULATED	Cer(d18:1/16:0)	[M-H2O+H]+	0.0004	Y
	VX-445/661/770	5,26_818,6059	0.5771	-0.7931	0.0031133	2.5068	UPREGULATED	PC(P-40:6)	[M+H]+	0.0014	Y
	VX-445/661/770	5,34_718,5722	0.63285	-0.66007	3.3829e-05	4.4707	UPREGULATED	PC(P-32:0)	[M+H]+	0.0007	Y
	VX-445/661/770	5,34_820,6217	0.63025	-0.66601	3.0742e-05	4.5123	UPREGULATED	PC(P-40:5)	[M+H]+	0.0017	Y
	VX-809	5,39_537,5349	0.33987	-1.5569	0.0055266	2.2575	UPREGULATED	unknown
	VX-445/661/770	5,47_822,6374	0.49386	-1.0178	9.5897e-05	4.0182	UPREGULATED	PC(P-40:4)	[M+H]+	0.0007	Y
	VX-770	5,47_822,6374	0.58824	-0.76552	0.0021346	2.6707	UPREGULATED	PC(P-40:4)	[M+H]+	0.0007	Y
	VX-445/661/770	5,58_785,6453	1.861	0.89606	0.022039	1.6568	DOWNREGULATED	unknown
	VX-445/661/770	5,61_785,6508	1.7921	0.84165	0.021683	1.6639	DOWNREGULATED	unknown
	VX-445/661/770	5,67_822,6385	0.4663	-1.1007	0.0015726	2.8034	UPREGULATED	unknown
	VX-770	5,67_822,6385	0.62895	-0.66897	0.017791	1.7498	UPREGULATED	unknown
	VX-445/661/770	5,7_548,5392	2.195	1.1342	0.020879	1.6803	DOWNREGULATED	Cer(d18:1/18:0)	[M-H2O+H]+	0.0004	Y
	VX-445/661/770	5,7_588,5321	1.8372	0.87754	0.040742	1.39	DOWNREGULATED	unknown
	VX-445/661/770	5,78_824,6501	0.44135	-1.18	0.0033209	2.4787	UPREGULATED	PC(P-40:3)	[M+H]+	0.0033	Y
	VX-770	5,78_824,6501	0.54812	-0.86743	0.046168	1.3357	UPREGULATED	PC(P-40:3)	[M+H]+	0.0033	Y
	VX-445/661/770	5,82_746,5991	0.61834	-0.69353	0.023646	1.6262	UPREGULATED	PE(36:1)	[M+H]+	0.002	Y
	VX-445/661/770	5,85_627,5339	1.6895	0.75663	0.003433	2.4643	DOWNREGULATED	DG(38:4)	[M-H2O+H]+	0.0003	N
	VX-445/661/770	5,86_780,5884	0.47795	-1.0651	0.0082163	2.0853	UPREGULATED	unknown
	VX-809	5,87_565,5662	0.33499	-1.5778	0.0089915	2.0462	UPREGULATED	unknown
	VX-809	5,88_587,5489	0.21138	-2.2421	0.014829	1.8289	UPREGULATED	unknown
	VX-445/661/770	5,99_611,5593	13.054	3.7064	8.2648e-05	4.0828	DOWNREGULATED	unknown
	VX-445/661/770	6,08_313,2736	2.6105	1.3843	0.016396	1.7852	DOWNREGULATED	unknown
	VX-445/661/770	6,09_577,5188	2.2496	1.1697	0.049531	1.3051	DOWNREGULATED	DG(34:1)	[M-H2O+H]+	0.0003	N
	VX-770	6,09_617,5104	1.6665	0.73683	0.025895	1.5868	DOWNREGULATED	unknown
	VX-445/661/770	6,13_839,6949	2.0761	1.0539	0.026475	1.5772	DOWNREGULATED	unknown
	VX-445/661/770	6,14_552,5697	0.57443	-0.79979	0.0043512	2.3614	UPREGULATED	Cer(m18:0/18:0)	[M+H]+	0.0013	Y	268.30 fragment
	VX-770	6,14_552,5697	0.60225	-0.73157	0.0243	1.6144	UPREGULATED	Cer(m18:0/18:0)	[M+H]+	0.0013	Y	268.30 fragment
	VX-445/661/770	6,2_576,5696	2.9017	1.5369	0.020337	1.6917	DOWNREGULATED	Cer(d18:1/20:0)	[M-H2O+H]+	0.0043	Y
	VX-809/770	6,2_576,5696	2.6744	1.4192	0.029764	1.5263	DOWNREGULATED	Cer(d18:1/20:0)	[M-H2O+H]+	0.0043	Y
	VX-445/661/770	6,2_602,5839	2.9989	1.5844	0.010648	1.9727	DOWNREGULATED	Cer(d18:1/22:1)	[M-H2O+H]+	0.0014	Y
	VX-445/661/770	6,25_815,6997	0.53277	-0.90841	0.0023834	2.6228	UPREGULATED	SM(d18:1/24:0)	[M+H]+	0.0012	Y
	VX-445/661/770	6,25_837,6806	0.53869	-0.89247	0.021898	1.6596	UPREGULATED	SM(d18:1/24:0)	[M+Na]+	0.0008	Y
	VX-445/661/770	6,28_789,6834	0.53482	-0.90287	0.0045515	2.3418	UPREGULATED	SM(d18:0/22:0)	[M+H]+	0.0002
	VX-445/661/770	6,41_593,597	0.52914	-0.91828	0.035616	1.4484	UPREGULATED	DG(38:2)	[M-H2O+H]+	0.0039
	VX-809	6,41_593,597	0.39168	-1.3522	0.023131	1.6358	UPREGULATED	DG(38:2)	[M-H2O+H]+	0.0039
	VX-445/661/770	6,55_563,5383	2.1133	1.0795	0.028234	1.5492	DOWNREGULATED	DG(O-34:1)	[M-H2O+H]+	0.0015
	VX-445/661/770	6,72_630,6175	2.37	1.2449	0.034133	1.4668	DOWNREGULATED	Cer(d18:1/24:1)	[M-H2O+H]+	0.0006	Y
	VX-445/661/770	6,72_670,6096	2.0302	1.0216	0.015749	1.8028	DOWNREGULATED	Cer(d18:1/24:1)	[M+Na]+	0.0009	Y
	VX-809/770	6,72_670,6096	1.8637	0.89816	0.034468	1.4626	DOWNREGULATED	Cer(d18:1/24:1)	[M+Na]+	0.0009	Y
	VX-445/661/770	6,72_686,5827	2.1733	1.1199	0.021937	1.6588	DOWNREGULATED	Cer(d18:1/24:1)	[M+K]+	0.0009	Y
	VX-809/770	6,72_686,5827	2.1141	1.08	0.032252	1.4914	DOWNREGULATED	Cer(d18:1/24:1)	[M+K]+	0.0009	Y
	VX-445/661/770	6,75_644,5937	2.235	1.1603	0.01422	1.8471	DOWNREGULATED	Cer(d18:1/22:0)	[M+Na]+	0.0004	Y
	VX-445/661/770	6,76_604,6015	2.4049	1.2659	0.027552	1.5598	DOWNREGULATED	Cer(d18:1/22:0)	[M-H2O+H]+	0.0011	Y
	VX-445/661/770	6,81_817,714	0.41493	-1.269	0.0024155	2.617	UPREGULATED	SM(d18:0/24:0)	[M+H]+	0.0015	Y
	VX-445/661/770	7,03_618,6161	2.6228	1.3911	0.014493	1.8389	DOWNREGULATED	Cer(d18:1/23:0)	[M-H2O+H]+	0.001	Y
	VX-809/770	7,03_618,6161	2.398	1.2619	0.03368	1.4726	DOWNREGULATED	Cer(d18:1/23:0)	[M-H2O+H]+	0.001	Y
	VX-445/661/770	7,12_872,7077	0.53134	-0.9123	0.014274	1.8454	UPREGULATED	PC(42:1)	[M+H]+	0.0029	Y
	VX-445/661/770	7,3_672,6247	1.6942	0.76061	0.022033	1.6569	DOWNREGULATED	Cer(d18:1/24:0)	[M+Na]+	0.0017	Y
	VX-445/661/770	7,31_688,6002	1.9645	0.97414	0.038864	1.4105	DOWNREGULATED	Cer(d18:1/24:0)	[M+K]+	0.0006	Y
	VX-445/661/770	7,32_672,6242	1.6589	0.73024	0.043204	1.3645	DOWNREGULATED	Cer(d18:1/24:0)	[M+Na]+	0.0017	Y
	VX-445/661/770	7,5_652,6615	0.50994	-0.97159	0.031223	1.5055	UPREGULATED	Cer(d18:0/24:0)	[M+H]+	0.0018	Y	266.28 fragment
	VX-445/661/770	7,65_900,7388	0.37005	-1.4342	0.033365	1.4767	UPREGULATED	PC(44:1)	[M+H]+	0.0008	Y
	VX-445/661/770	7,78_636,6636	0.59577	-0.74716	0.0038344	2.4163	UPREGULATED	Cer(m18:0/24:0)	[M+H]+	0.0002	Y	268.30 fragment
	VX-445/661/770	9,23_928,8306	0.57384	-0.80128	0.038547	1.414	UPREGULATED	TG(56:4)	[M+NH4]+	0.0025
	VX-445/661/770	9,38_836,7878	0.56889	-0.81379	0.041115	1.386	UPREGULATED	unknown
	VX-445/661/770	9,38_862,8097	0.53836	-0.89336	0.012074	1.9182	UPREGULATED	unknown
	VX-445/661/770	9,49_591,5698	0.45877	-1.1242	0.0091225	2.0399	UPREGULATED	unknown
	VX-445/661/770	9,58_593,5848	0.33068	-1.5965	0.00011473	3.9403	UPREGULATED	unknown
	VX-770	9,58_593,5848	0.57368	-0.80168	0.010347	1.9852	UPREGULATED	unknown

## Sheet: filtered
	DMSO Vs	Feature	FC	log2(FC)	raw.pval	-log10(p)	Status in Treated	ID	Adduct	Mass Accuracy (m/z)	MS/MS match?	Note
	VX-445/661/770	7,5_652,6615	0.50994	-0.97159	0.031223	1.5055	UPREGULATED	Cer(d18:0/24:0)	[M+H]+	0.0018	Y	266.28 fragment
	VX-445/661/770	5,24_520,5091	2.2554	1.1734	0.0062372	2.205	DOWNREGULATED	Cer(d18:1/16:0)	[M-H2O+H]+	0.0004	Y
	VX-770	5,24_520,5091	1.9552	0.96733	0.02752	1.5604	DOWNREGULATED	Cer(d18:1/16:0)	[M-H2O+H]+	0.0004	Y
	VX-809/770	5,24_520,5091	1.9219	0.94255	0.025758	1.5891	DOWNREGULATED	Cer(d18:1/16:0)	[M-H2O+H]+	0.0004	Y
	VX-445/661/770	5,7_548,5392	2.195	1.1342	0.020879	1.6803	DOWNREGULATED	Cer(d18:1/18:0)	[M-H2O+H]+	0.0004	Y
	VX-445/661/770	6,2_576,5696	2.9017	1.5369	0.020337	1.6917	DOWNREGULATED	Cer(d18:1/20:0)	[M-H2O+H]+	0.0043	Y
	VX-809/770	6,2_576,5696	2.6744	1.4192	0.029764	1.5263	DOWNREGULATED	Cer(d18:1/20:0)	[M-H2O+H]+	0.0043	Y
	VX-445/661/770	6,76_604,6015	2.4049	1.2659	0.027552	1.5598	DOWNREGULATED	Cer(d18:1/22:0)	[M-H2O+H]+	0.0011	Y
	VX-445/661/770	6,2_602,5839	2.9989	1.5844	0.010648	1.9727	DOWNREGULATED	Cer(d18:1/22:1)	[M-H2O+H]+	0.0014	Y
	VX-445/661/770	7,03_618,6161	2.6228	1.3911	0.014493	1.8389	DOWNREGULATED	Cer(d18:1/23:0)	[M-H2O+H]+	0.001	Y
	VX-809/770	7,03_618,6161	2.398	1.2619	0.03368	1.4726	DOWNREGULATED	Cer(d18:1/23:0)	[M-H2O+H]+	0.001	Y
	VX-445/661/770	7,32_672,6242	1.6589	0.73024	0.043204	1.3645	DOWNREGULATED	Cer(d18:1/24:0)	[M+Na]+	0.0017	Y
	VX-445/661/770	6,72_630,6175	2.37	1.2449	0.034133	1.4668	DOWNREGULATED	Cer(d18:1/24:1)	[M-H2O+H]+	0.0006	Y
	VX-809/770	6,72_686,5827	2.1141	1.08	0.032252	1.4914	DOWNREGULATED	Cer(d18:1/24:1)	[M+K]+	0.0009	Y
	VX-445/661/770	6,14_552,5697	0.57443	-0.79979	0.0043512	2.3614	UPREGULATED	Cer(m18:0/18:0)	[M+H]+	0.0013	Y	268.30 fragment
	VX-770	6,14_552,5697	0.60225	-0.73157	0.0243	1.6144	UPREGULATED	Cer(m18:0/18:0)	[M+H]+	0.0013	Y	268.30 fragment
	VX-445/661/770	7,78_636,6636	0.59577	-0.74716	0.0038344	2.4163	UPREGULATED	Cer(m18:0/24:0)	[M+H]+	0.0002	Y	268.30 fragment
	VX-445/661/770	4,69_551,5031	1.8749	0.90679	0.0053122	2.2747	DOWNREGULATED	DG(32:0)	[M-H2O+H]+	0.0024	N
	VX-445/661/770	4,44_549,4873	2.0746	1.0528	0.0004262	3.3704	DOWNREGULATED	DG(32:1)	[M-H2O+H]+	0.0013	N
	VX-770	4,44_549,4873	1.703	0.76804	0.0048209	2.3169	DOWNREGULATED	DG(32:1)	[M-H2O+H]+	0.0013	N
	VX-445/661/770	6,09_577,5188	2.2496	1.1697	0.049531	1.3051	DOWNREGULATED	DG(34:1)	[M-H2O+H]+	0.0003	N
	VX-445/661/770	4,49_575,5024	1.6163	0.69273	0.045091	1.3459	DOWNREGULATED	DG(34:2)	[M-H2O+H]+	0.002	N
	VX-445/661/770	6,41_593,597	0.52914	-0.91828	0.035616	1.4484	UPREGULATED	DG(38:2)	[M-H2O+H]+	0.0039
	VX-809	6,41_593,597	0.39168	-1.3522	0.023131	1.6358	UPREGULATED	DG(38:2)	[M-H2O+H]+	0.0039
	VX-445/661/770	5,85_627,5339	1.6895	0.75663	0.003433	2.4643	DOWNREGULATED	DG(38:4)	[M-H2O+H]+	0.0003	N
	VX-770	4,48_625,5184	1.7741	0.82705	0.018072	1.743	DOWNREGULATED	DG(38:5)	[M-H2O+H]+	0.007	N
	VX-445/661/770	4,38_623,5035	2.1839	1.1269	0.0029604	2.5286	DOWNREGULATED	DG(38:6)	[M-H2O+H]+	0.0018	N
	VX-770	4,38_623,5035	2.1916	1.132	0.0063194	2.1993	DOWNREGULATED	DG(38:6)	[M-H2O+H]+	0.0018	N
	VX-445/661/770	4,53_677,5581	0.63285	-0.66006	0.0061166	2.2135	UPREGULATED	DG(42:7)	[M-H2O+H]+	0.0088	N
	VX-445/661/770	4,89_705,5903	0.63904	-0.64602	5.0011e-05	4.3009	UPREGULATED	DG(44:7)	[M-H2O+H]+	0.0093	N
	VX-445/661/770	6,55_563,5383	2.1133	1.0795	0.028234	1.5492	DOWNREGULATED	DG(O-34:1)	[M-H2O+H]+	0.0015
	VX-445/661/770	4,89_682,5619	2.0957	1.0674	0.030244	1.5194	DOWNREGULATED	HexCer(d18:1/16:0)	[M-H2O+H]+	0.0019	Y
	VX-445/661/770	4,89_816,5902	0.63033	-0.66583	0.0065671	2.1826	UPREGULATED	LacCer(d18:1/14:0)	[M-H2O+H]+	0.0081	Y
	VX-445/661/770	1,35_496,3399	1.8371	0.87743	0.022976	1.6387	DOWNREGULATED	LysoPC(16:0)	[M+H]+	0.0002	Y
	VX-445/661/770	2,37_524,3706	1.6363	0.71045	0.032615	1.4866	DOWNREGULATED	LysoPC(18:0)	[M+H]+	0.0009	Y
	VX-445/661/770	1,4_522,3554	2.3612	1.2395	0.037291	1.4284	DOWNREGULATED	LysoPC(18:1)	[M+H]+	0.0018	Y
	VX-445/661/770	4,55_730,5386	1.759	0.81477	3.7685e-05	4.4238	DOWNREGULATED	PC(32:2)	[M+H]+	0.0012	Y
	VX-770	4,55_730,5386	1.7808	0.83251	0.00077948	3.1082	DOWNREGULATED	PC(32:2)	[M+H]+	0.0012	Y
	VX-809/770	4,55_730,5386	1.5173	0.60154	0.0010465	2.9803	DOWNREGULATED	PC(32:2)	[M+H]+	0.0012	Y
	VX-809	5,18_782,5759	0.42403	-1.2377	0.032115	1.4933	UPREGULATED	PC(34:1)	[M+Na]+	0.0098	Y
	VX-445/661/770	4,5_754,5377	1.5838	0.66335	0.0088451	2.0533	DOWNREGULATED	PC(34:4)	[M+H]+	0.0007	Y
	VX-770	4,5_754,5377	1.5494	0.63173	0.013352	1.8744	DOWNREGULATED	PC(34:4)	[M+H]+	0.0007	Y
	VX-770	4,29_752,5211	2.1761	1.1218	0.044569	1.351	DOWNREGULATED	PC(34:5)	[M+H]+	0.0022	Y
	VX-809/770	4,29_752,5211	1.7134	0.7769	0.042205	1.3746	DOWNREGULATED	PC(34:5)	[M+H]+	0.0022	Y
	VX-809	4,92_806,5713	0.30555	-1.7105	0.040606	1.3914	UPREGULATED	PC(36:3)	[M+H]+	0.0005	Y
	VX-445/661/770	4,81_782,5701	1.5373	0.62043	0.00049369	3.3065	DOWNREGULATED	PC(36:4)	[M+H]+	0.002	Y
	VX-445/661/770	4,58_780,5535	2.2619	1.1775	0.00030578	3.5146	DOWNREGULATED	PC(36:5)	[M+H]+	0.0002	Y
	VX-770	4,58_780,5535	1.8947	0.92195	0.0041337	2.3837	DOWNREGULATED	PC(36:5)	[M+H]+	0.0002	Y
	VX-809/770	4,58_780,5535	1.6346	0.70895	0.013335	1.875	DOWNREGULATED	PC(36:5)	[M+H]+	0.0002	Y
	VX-445/661/770	4,41_778,5376	1.8339	0.87494	0.0017095	2.7671	DOWNREGULATED	PC(36:6)	[M+H]+	0.0013	Y
	VX-770	4,41_778,5376	1.6407	0.71428	0.0044573	2.3509	DOWNREGULATED	PC(36:6)	[M+H]+	0.0013	Y
	VX-445/661/770	4,49_792,5441	2.4602	1.2988	0.026803	1.5718	DOWNREGULATED	PC(37:6)	[M+H]+	0.0021	Y
	VX-445/661/770	4,45_804,5531	1.8418	0.88113	0.0021831	2.6609	DOWNREGULATED	PC(38:7)	[M+H]+	0.0015	Y
	VX-809/770	4,45_804,5531	1.6513	0.7236	0.014434	1.8406	DOWNREGULATED	PC(38:7)	[M+H]+	0.0015	Y
	VX-770	4,47_804,5525	2.1804	1.1246	0.0034723	2.4594	DOWNREGULATED	PC(38:7)	[M+H]+	0.0013	Y
	VX-770	4,74_832,5854	1.6601	0.73126	0.0016187	2.7908	DOWNREGULATED	PC(40:7)	[M+H]+	0.0012	Y
	VX-809/770	4,74_832,5854	1.5294	0.613	0.0026593	2.5752	DOWNREGULATED	PC(40:7)	[M+H]+	0.0012	Y
	VX-770	4,53_830,5682	2.5176	1.332	0.0016853	2.7733	DOWNREGULATED	PC(40:8)	[M+H]+	0.005	Y
	VX-809/770	4,53_830,5682	2.0335	1.024	0.011479	1.9401	DOWNREGULATED	PC(40:8)	[M+H]+	0.005	Y
	VX-445/661/770	7,12_872,7077	0.53134	-0.9123	0.014274	1.8454	UPREGULATED	PC(42:1)	[M+H]+	0.0029	Y
	VX-445/661/770	4,45_854,5683	1.7173	0.78016	0.048486	1.3144	DOWNREGULATED	PC(42:10)	[M+H]+	0.0037	Y
	VX-770	4,45_854,5683	4.9369	2.3036	0.002231	2.6515	DOWNREGULATED	PC(42:10)	[M+H]+	0.0037	Y
	VX-809/770	4,45_854,5683	2.9606	1.5659	0.0038584	2.4136	DOWNREGULATED	PC(42:10)	[M+H]+	0.0037	Y
	VX-770	4,47_880,5827	2.8757	1.5239	0.0023133	2.6358	DOWNREGULATED	PC(42:8)	[M+Na]+	0.0018	Y
	VX-809/770	4,47_880,5827	2.1194	1.0836	0.0097536	2.0108	DOWNREGULATED	PC(42:8)	[M+Na]+	0.0018	Y
	VX-445/661/770	7,65_900,7388	0.37005	-1.4342	0.033365	1.4767	UPREGULATED	PC(44:1)	[M+H]+	0.0008	Y
	VX-770	5,04_766,5416	2.2749	1.1858	0.0090312	2.0443	DOWNREGULATED	PC(O-36:5)	[M+H]+	0.0022	Y
	VX-445/661/770	4,89_690,5218	1.9132	0.93601	0.016953	1.7707	DOWNREGULATED	PC(P-30:0)	[M+H]+	0	N
	VX-445/661/770	5,34_718,5722	0.63285	-0.66007	3.3829e-05	4.4707	UPREGULATED	PC(P-32:0)	[M+H]+	0.0007	Y
	VX-445/661/770	4,92_716,5562	0.54456	-0.87683	0.04927	1.3074	UPREGULATED	PC(P-32:1)	[M+H]+	0.0002	N
	VX-445/661/770	4,94_766,5427	1.886	0.91534	0.0018216	2.7396	DOWNREGULATED	PC(P-36:4)	[M+H]+	0.0022	N
	VX-770	4,94_766,5427	2.0799	1.0565	0.0033844	2.4705	DOWNREGULATED	PC(P-36:4)	[M+H]+	0.0022	N
	VX-809/770	4,94_766,5427	1.9494	0.96305	0.001046	2.9805	DOWNREGULATED	PC(P-36:4)	[M+H]+	0.0022	N
	VX-770	4,7_764,5309	2.5448	1.3476	0.0076928	2.1139	DOWNREGULATED	PC(P-36:5)	[M+H]+	0.0071	?
	VX-809/770	4,7_764,5309	3.054	1.6107	0.0083067	2.0806	DOWNREGULATED	PC(P-36:5)	[M+H]+	0.0071	?
	VX-445/661/770	4,74_764,5528	1.9008	0.92659	0.023852	1.6225	DOWNREGULATED	PC(P-36:5)	[M+H]+	0.0071
	VX-445/661/770	4,76_790,5735	2.259	1.1757	0.017276	1.7626	DOWNREGULATED	PC(P-38:6)	[M+H]+	0.0009	N
	VX-770	4,76_790,5735	2.7891	1.4798	0.0044707	2.3496	DOWNREGULATED	PC(P-38:6)	[M+H]+	0.0009	N
	VX-809/770	4,76_790,5735	2.3538	1.235	0.026829	1.5714	DOWNREGULATED	PC(P-38:6)	[M+H]+	0.0009	N
	VX-445/661/770	5,78_824,6501	0.44135	-1.18	0.0033209	2.4787	UPREGULATED	PC(P-40:3)	[M+H]+	0.0033	Y
	VX-770	5,78_824,6501	0.54812	-0.86743	0.046168	1.3357	UPREGULATED	PC(P-40:3)	[M+H]+	0.0033	Y
	VX-445/661/770	5,47_822,6374	0.49386	-1.0178	9.5897e-05	4.0182	UPREGULATED	PC(P-40:4)	[M+H]+	0.0007	Y
	VX-770	5,47_822,6374	0.58824	-0.76552	0.0021346	2.6707	UPREGULATED	PC(P-40:4)	[M+H]+	0.0007	Y
	VX-445/661/770	5,34_820,6217	0.63025	-0.66601	3.0742e-05	4.5123	UPREGULATED	PC(P-40:5)	[M+H]+	0.0017	Y
	VX-445/661/770	5,26_818,6059	0.5771	-0.7931	0.0031133	2.5068	UPREGULATED	PC(P-40:6)	[M+H]+	0.0014	Y
	VX-445/661/770	5,82_746,5991	0.61834	-0.69353	0.023646	1.6262	UPREGULATED	PE(36:1)	[M+H]+	0.002	Y
	VX-445/661/770	4,6_738,5084	4.3202	2.1111	0.00097186	3.0124	DOWNREGULATED	PE(36:5)	[M+H]+	0.0022	?
	VX-809/770	4,6_738,5084	1.905	0.92976	0.028497	1.5452	DOWNREGULATED	PE(36:5)	[M+H]+	1.0022	?
	VX-445/661/770	4,68_794,5685	1.5512	0.63336	0.0075476	2.1222	DOWNREGULATED	PE(40:5)	[M+H]+	0.0038	Y
	VX-445/661/770	4,93_690,5411	0.61089	-0.71101	2.5554e-05	4.5925	UPREGULATED	PE(P-33:0)	[M+H]+	0	N
	VX-445/661/770	4,96_716,5523	0.6073	-0.71951	0.00075061	3.1246	UPREGULATED	PE(P-35:1)	[M+H]+	0.0029	Y
	VX-445/661/770	4,85_748,5281	2.2888	1.1946	0.0081161	2.0907	DOWNREGULATED	PE(P-38:6)	[M+H]+	0.009	Y
	VX-809/770	4,85_748,5281	2.4751	1.3075	0.0029336	2.5326	DOWNREGULATED	PE(P-38:6)	[M+H]+	0.009	Y
	VX-770	4,53_869,5509	0.6314	-0.66337	0.013221	1.8787	UPREGULATED	PI(38:4)	[M-H2O+H]+	0.0022	Y
	VX-445/661/770	4,7_836,5424	1.5643	0.64553	0.017872	1.7478	DOWNREGULATED	PS(40:6)	[M+H]+	0.0016	Y
	VX-445/661/770	6,28_789,6834	0.53482	-0.90287	0.0045515	2.3418	UPREGULATED	SM(d18:0/22:0)	[M+H]+	0.0002
	VX-445/661/770	6,81_817,714	0.41493	-1.269	0.0024155	2.617	UPREGULATED	SM(d18:0/24:0)	[M+H]+	0.0015	Y
	VX-445/661/770	4,38_697,5252	1.8875	0.91644	0.03763	1.4245	DOWNREGULATED	SM(d18:1/14:0)	[M+Na]+	0.0002	Y
	VX-445/661/770	4,57_711,5399	2.7142	1.4405	0.031264	1.505	DOWNREGULATED	SM(d18:1/15:0)	[M+Na]+	0.0007	N
	VX-445/661/770	6,25_815,6997	0.53277	-0.90841	0.0023834	2.6228	UPREGULATED	SM(d18:1/24:0)	[M+H]+	0.0012	Y
	VX-445/661/770	9,23_928,8306	0.57384	-0.80128	0.038547	1.414	UPREGULATED	TG(56:4)	[M+NH4]+	0.0025

## Sheet: summary
	DMSO Vs	Status in Treated	ID	Class
	VX-445/661/770	DOWNREGULATED	Cer(d18:1/16:0)	Ceramide
	VX-445/661/770	DOWNREGULATED	Cer(d18:1/18:0)	Ceramide
	VX-445/661/770	DOWNREGULATED	Cer(d18:1/20:0)	Ceramide
	VX-445/661/770	DOWNREGULATED	Cer(d18:1/22:0)	Ceramide
	VX-445/661/770	DOWNREGULATED	Cer(d18:1/22:1)	Ceramide
	VX-445/661/770	DOWNREGULATED	Cer(d18:1/23:0)	Ceramide
	VX-445/661/770	DOWNREGULATED	Cer(d18:1/24:0)	Ceramide
	VX-445/661/770	DOWNREGULATED	Cer(d18:1/24:1)	Ceramide
	VX-445/661/770	DOWNREGULATED	HexCer(d18:1/16:0)	Ceramide
	VX-770	DOWNREGULATED	Cer(d18:1/16:0)	Ceramide
	VX-809/770	DOWNREGULATED	Cer(d18:1/16:0)	Ceramide
	VX-809/770	DOWNREGULATED	Cer(d18:1/20:0)	Ceramide
	VX-809/770	DOWNREGULATED	Cer(d18:1/23:0)	Ceramide
	VX-809/770	DOWNREGULATED	Cer(d18:1/24:1)	Ceramide
	VX-445/661/770	UPREGULATED	Cer(d18:0/24:0)	Ceramide
	VX-445/661/770	UPREGULATED	LacCer(d18:1/14:0)	Ceramide
	VX-445/661/770	UPREGULATED	Cer(m18:0/18:0)	Deoxyceramide
	VX-445/661/770	UPREGULATED	Cer(m18:0/24:0)	Deoxyceramide
	VX-770	UPREGULATED	Cer(m18:0/18:0)	Deoxyceramide
	VX-445/661/770	DOWNREGULATED	DG(32:0)	Diacylglycerol
	VX-445/661/770	DOWNREGULATED	DG(32:1)	Diacylglycerol
	VX-445/661/770	DOWNREGULATED	DG(34:1)	Diacylglycerol
	VX-445/661/770	DOWNREGULATED	DG(34:2)	Diacylglycerol
	VX-445/661/770	DOWNREGULATED	DG(38:4)	Diacylglycerol
	VX-445/661/770	DOWNREGULATED	DG(38:6)	Diacylglycerol
	VX-445/661/770	DOWNREGULATED	DG(O-34:1)	Diacylglycerol
	VX-770	DOWNREGULATED	DG(32:1)	Diacylglycerol
	VX-770	DOWNREGULATED	DG(38:5)	Diacylglycerol
	VX-770	DOWNREGULATED	DG(38:6)	Diacylglycerol
	VX-445/661/770	UPREGULATED	DG(38:2)	Diacylglycerol
	VX-445/661/770	UPREGULATED	DG(42:7)	Diacylglycerol
	VX-445/661/770	UPREGULATED	DG(44:7)	Diacylglycerol
	VX-809	UPREGULATED	DG(38:2)	Diacylglycerol
	VX-445/661/770	DOWNREGULATED	LysoPC(16:0)	Lysophosphatidylcholine
	VX-445/661/770	DOWNREGULATED	LysoPC(18:0)	Lysophosphatidylcholine
	VX-445/661/770	DOWNREGULATED	LysoPC(18:1)	Lysophosphatidylcholine
	VX-445/661/770	DOWNREGULATED	PC(32:2)	Phosphatidylcholine
	VX-445/661/770	DOWNREGULATED	PC(34:4)	Phosphatidylcholine
	VX-445/661/770	DOWNREGULATED	PC(36:4)	Phosphatidylcholine
	VX-445/661/770	DOWNREGULATED	PC(36:5)	Phosphatidylcholine
	VX-445/661/770	DOWNREGULATED	PC(36:6)	Phosphatidylcholine
	VX-445/661/770	DOWNREGULATED	PC(37:6)	Phosphatidylcholine
	VX-445/661/770	DOWNREGULATED	PC(38:7)	Phosphatidylcholine
	VX-445/661/770	DOWNREGULATED	PC(42:10)	Phosphatidylcholine
	VX-445/661/770	DOWNREGULATED	PC(P-30:0)	Phosphatidylcholine
	VX-445/661/770	DOWNREGULATED	PC(P-36:4)	Phosphatidylcholine
	VX-445/661/770	DOWNREGULATED	PC(P-36:5)	Phosphatidylcholine
	VX-445/661/770	DOWNREGULATED	PC(P-38:6)	Phosphatidylcholine
	VX-770	DOWNREGULATED	PC(32:2)	Phosphatidylcholine
	VX-770	DOWNREGULATED	PC(34:4)	Phosphatidylcholine
	VX-770	DOWNREGULATED	PC(34:5)	Phosphatidylcholine
	VX-770	DOWNREGULATED	PC(36:5)	Phosphatidylcholine
	VX-770	DOWNREGULATED	PC(36:6)	Phosphatidylcholine
	VX-770	DOWNREGULATED	PC(38:7)	Phosphatidylcholine
	VX-770	DOWNREGULATED	PC(40:7)	Phosphatidylcholine
	VX-770	DOWNREGULATED	PC(40:8)	Phosphatidylcholine
	VX-770	DOWNREGULATED	PC(42:10)	Phosphatidylcholine
	VX-770	DOWNREGULATED	PC(42:8)	Phosphatidylcholine
	VX-770	DOWNREGULATED	PC(O-36:5)	Phosphatidylcholine
	VX-770	DOWNREGULATED	PC(P-36:4)	Phosphatidylcholine
	VX-770	DOWNREGULATED	PC(P-36:5)	Phosphatidylcholine
	VX-770	DOWNREGULATED	PC(P-38:6)	Phosphatidylcholine
	VX-809/770	DOWNREGULATED	PC(32:2)	Phosphatidylcholine
	VX-809/770	DOWNREGULATED	PC(34:5)	Phosphatidylcholine
	VX-809/770	DOWNREGULATED	PC(36:5)	Phosphatidylcholine
	VX-809/770	DOWNREGULATED	PC(38:7)	Phosphatidylcholine
	VX-809/770	DOWNREGULATED	PC(40:7)	Phosphatidylcholine
	VX-809/770	DOWNREGULATED	PC(40:8)	Phosphatidylcholine
	VX-809/770	DOWNREGULATED	PC(42:10)	Phosphatidylcholine
	VX-809/770	DOWNREGULATED	PC(42:8)	Phosphatidylcholine
	VX-809/770	DOWNREGULATED	PC(P-36:4)	Phosphatidylcholine
	VX-809/770	DOWNREGULATED	PC(P-36:5)	Phosphatidylcholine
	VX-809/770	DOWNREGULATED	PC(P-38:6)	Phosphatidylcholine
	VX-445/661/770	UPREGULATED	PC(42:1)	Phosphatidylcholine
	VX-445/661/770	UPREGULATED	PC(44:1)	Phosphatidylcholine
	VX-445/661/770	UPREGULATED	PC(P-32:0)	Phosphatidylcholine
	VX-445/661/770	UPREGULATED	PC(P-32:1)	Phosphatidylcholine
	VX-445/661/770	UPREGULATED	PC(P-40:3)	Phosphatidylcholine
	VX-445/661/770	UPREGULATED	PC(P-40:4)	Phosphatidylcholine
	VX-445/661/770	UPREGULATED	PC(P-40:5)	Phosphatidylcholine
	VX-445/661/770	UPREGULATED	PC(P-40:6)	Phosphatidylcholine
	VX-770	UPREGULATED	PC(P-40:3)	Phosphatidylcholine
	VX-770	UPREGULATED	PC(P-40:4)	Phosphatidylcholine
	VX-809	UPREGULATED	PC(34:1)	Phosphatidylcholine
	VX-809	UPREGULATED	PC(36:3)	Phosphatidylcholine
	VX-445/661/770	DOWNREGULATED	PE(36:5)	Phosphatidylethanolamine
	VX-445/661/770	DOWNREGULATED	PE(40:5)	Phosphatidylethanolamine
	VX-445/661/770	DOWNREGULATED	PE(P-38:6)	Phosphatidylethanolamine
	VX-809/770	DOWNREGULATED	PE(36:5)	Phosphatidylethanolamine
	VX-809/770	DOWNREGULATED	PE(P-38:6)	Phosphatidylethanolamine
	VX-445/661/770	UPREGULATED	PE(36:1)	Phosphatidylethanolamine
	VX-445/661/770	UPREGULATED	PE(P-33:0)	Phosphatidylethanolamine
	VX-445/661/770	UPREGULATED	PE(P-35:1)	Phosphatidylethanolamine
	VX-770	UPREGULATED	PI(38:4)	Phosphatidylinositol
	VX-445/661/770	DOWNREGULATED	PS(40:6)	Phosphatidylserine
	VX-445/661/770	DOWNREGULATED	SM(d18:1/14:0)	Sphingomyelin
	VX-445/661/770	DOWNREGULATED	SM(d18:1/15:0)	Sphingomyelin
	VX-445/661/770	UPREGULATED	SM(d18:0/22:0)	Sphingomyelin
	VX-445/661/770	UPREGULATED	SM(d18:0/24:0)	Sphingomyelin
	VX-445/661/770	UPREGULATED	SM(d18:1/24:0)	Sphingomyelin
	VX-445/661/770	UPREGULATED	TG(56:4)	Triacylglycerol

## Sheet: Trikafta
	DMSO Vs	FC	log2(FC)	raw.pval	-log10(p)	Status in Treated	ID	Adduct	Mass Accuracy (m/z)	MS/MS match?	Category
	VX-445/661/770	2.2554	1.1734	0.0062372	2.205	DOWNREGULATED	Cer(d18:1/16:0)	[M-H2O+H]+	0.0004	Y	Ceramide
	VX-445/661/770	2.195	1.1342	0.020879	1.6803	DOWNREGULATED	Cer(d18:1/18:0)	[M-H2O+H]+	0.0004	Y	Ceramide
	VX-445/661/770	2.9017	1.5369	0.020337	1.6917	DOWNREGULATED	Cer(d18:1/20:0)	[M-H2O+H]+	0.0043	Y	Ceramide
	VX-445/661/770	2.4049	1.2659	0.027552	1.5598	DOWNREGULATED	Cer(d18:1/22:0)	[M-H2O+H]+	0.0011	Y	Ceramide
	VX-445/661/770	2.9989	1.5844	0.010648	1.9727	DOWNREGULATED	Cer(d18:1/22:1)	[M-H2O+H]+	0.0014	Y	Ceramide
	VX-445/661/770	2.6228	1.3911	0.014493	1.8389	DOWNREGULATED	Cer(d18:1/23:0)	[M-H2O+H]+	0.001	Y	Ceramide
	VX-445/661/770	1.6589	0.73024	0.043204	1.3645	DOWNREGULATED	Cer(d18:1/24:0)	[M+Na]+	0.0017	Y	Ceramide
	VX-445/661/770	2.37	1.2449	0.034133	1.4668	DOWNREGULATED	Cer(d18:1/24:1)	[M-H2O+H]+	0.0006	Y	Ceramide
	VX-445/661/770	1.8749	0.90679	0.0053122	2.2747	DOWNREGULATED	HexCer(d18:1/16:0)	[M-H2O+H]+	0.0024	N	Ceramide
	VX-445/661/770	2.0746	1.0528	0.0004262	3.3704	DOWNREGULATED	DG(32:0)	[M-H2O+H]+	0.0013	N	Diacylglycerol
	VX-445/661/770	2.2496	1.1697	0.049531	1.3051	DOWNREGULATED	DG(32:1)	[M-H2O+H]+	0.0003	N	Diacylglycerol
	VX-445/661/770	1.6163	0.69273	0.045091	1.3459	DOWNREGULATED	DG(34:1)	[M-H2O+H]+	0.002	N	Diacylglycerol
	VX-445/661/770	1.6895	0.75663	0.003433	2.4643	DOWNREGULATED	DG(34:2)	[M-H2O+H]+	0.0003	N	Diacylglycerol
	VX-445/661/770	2.1839	1.1269	0.0029604	2.5286	DOWNREGULATED	DG(38:4)	[M-H2O+H]+	0.0018	N	Diacylglycerol
	VX-445/661/770	2.1133	1.0795	0.028234	1.5492	DOWNREGULATED	DG(38:6)	[M-H2O+H]+	0.0015		Diacylglycerol
	VX-445/661/770	2.0957	1.0674	0.030244	1.5194	DOWNREGULATED	DG(O-34:1)	[M-H2O+H]+	0.0019	Y	Diacylglycerol
	VX-445/661/770	1.8371	0.87743	0.022976	1.6387	DOWNREGULATED	LysoPC(16:0)	[M+H]+	0.0002	Y	Lysophosphatidylcholine
	VX-445/661/770	1.6363	0.71045	0.032615	1.4866	DOWNREGULATED	LysoPC(18:0)	[M+H]+	0.0009	Y	Lysophosphatidylcholine
	VX-445/661/770	2.3612	1.2395	0.037291	1.4284	DOWNREGULATED	LysoPC(18:1)	[M+H]+	0.0018	Y	Lysophosphatidylcholine
	VX-445/661/770	1.759	0.81477	3.7685e-05	4.4238	DOWNREGULATED	PC(32:2)	[M+H]+	0.0012	Y	Phosphatidylcholine
	VX-445/661/770	1.5838	0.66335	0.0088451	2.0533	DOWNREGULATED	PC(34:4)	[M+H]+	0.0007	Y	Phosphatidylcholine
	VX-445/661/770	1.5373	0.62043	0.00049369	3.3065	DOWNREGULATED	PC(36:4)	[M+H]+	0.002	Y	Phosphatidylcholine
	VX-445/661/770	2.2619	1.1775	0.00030578	3.5146	DOWNREGULATED	PC(36:5)	[M+H]+	0.0002	Y	Phosphatidylcholine
	VX-445/661/770	1.8339	0.87494	0.0017095	2.7671	DOWNREGULATED	PC(36:6)	[M+H]+	0.0013	Y	Phosphatidylcholine
	VX-445/661/770	2.4602	1.2988	0.026803	1.5718	DOWNREGULATED	PC(37:6)	[M+H]+	0.0021	Y	Phosphatidylcholine
	VX-445/661/770	1.8418	0.88113	0.0021831	2.6609	DOWNREGULATED	PC(38:7)	[M+H]+	0.0015	Y	Phosphatidylcholine
	VX-445/661/770	1.7173	0.78016	0.048486	1.3144	DOWNREGULATED	PC(42:10)	[M+H]+	0.0037	Y	Phosphatidylcholine
	VX-445/661/770	1.9132	0.93601	0.016953	1.7707	DOWNREGULATED	PC(P-30:0)	[M+H]+	0	N	Phosphatidylcholine
	VX-445/661/770	1.886	0.91534	0.0018216	2.7396	DOWNREGULATED	PC(P-36:4)	[M+H]+	0.0022	N	Phosphatidylcholine
	VX-445/661/770	1.9008	0.92659	0.023852	1.6225	DOWNREGULATED	PC(P-36:5)	[M+H]+	0.0071		Phosphatidylcholine
	VX-445/661/770	2.259	1.1757	0.017276	1.7626	DOWNREGULATED	PC(P-38:6)	[M+H]+	0.0009	N	Phosphatidylcholine
	VX-445/661/770	4.3202	2.1111	0.00097186	3.0124	DOWNREGULATED	PE(36:5)	[M+H]+	0.0022	?	Phosphatidylethanolamine
	VX-445/661/770	1.5512	0.63336	0.0075476	2.1222	DOWNREGULATED	PE(40:5)	[M+H]+	0.0038	Y	Phosphatidylethanolamine
	VX-445/661/770	2.2888	1.1946	0.0081161	2.0907	DOWNREGULATED	PE(P-38:6)	[M+H]+	0.009	Y	Phosphatidylethanolamine
	VX-445/661/770	1.5643	0.64553	0.017872	1.7478	DOWNREGULATED	PS(40:6)	[M+H]+	0.0016	Y	Phosphatidylserine
	VX-445/661/770	1.8875	0.91644	0.03763	1.4245	DOWNREGULATED	SM(d18:1/14:0)	[M+Na]+	0.0002	Y	Sphingomyelin
	VX-445/661/770	2.7142	1.4405	0.031264	1.505	DOWNREGULATED	SM(d18:1/15:0)	[M+Na]+	0.0007	N	Sphingomyelin
	VX-445/661/770	0.50994	-0.97159	0.031223	1.5055	UPREGULATED	Cer(d18:0/24:0)	[M+H]+	0.0018	Y	Ceramide
	VX-445/661/770	0.59577	-0.74716	0.0038344	2.4163	UPREGULATED	LacCer(d18:1/14:0)	[M+H]+	0.0002	Y	Ceramide
	VX-445/661/770	0.57443	-0.79979	0.0043512	2.3614	UPREGULATED	Cer(m18:0/18:0)	[M+H]+	0.0013	Y	Deoxyceramide
	VX-445/661/770	0.52914	-0.91828	0.035616	1.4484	UPREGULATED	Cer(m18:0/24:0)	[M-H2O+H]+	0.0039		Deoxyceramide
	VX-445/661/770	0.63285	-0.66006	0.0061166	2.2135	UPREGULATED	DG(38:2)	[M-H2O+H]+	0.0088	N	Diacylglycerol
	VX-445/661/770	0.63904	-0.64602	5.0011e-05	4.3009	UPREGULATED	DG(42:7)	[M-H2O+H]+	0.0093	N	Diacylglycerol
	VX-445/661/770	0.63033	-0.66583	0.0065671	2.1826	UPREGULATED	DG(44:7)	[M-H2O+H]+	0.0081	Y	Diacylglycerol
	VX-445/661/770	0.53134	-0.9123	0.014274	1.8454	UPREGULATED	PC(42:1)	[M+H]+	0.0029	Y	Phosphatidylcholine
	VX-445/661/770	0.37005	-1.4342	0.033365	1.4767	UPREGULATED	PC(44:1)	[M+H]+	0.0008	Y	Phosphatidylcholine
	VX-445/661/770	0.63285	-0.66007	3.3829e-05	4.4707	UPREGULATED	PC(P-32:0)	[M+H]+	0.0007	Y	Phosphatidylcholine
	VX-445/661/770	0.54456	-0.87683	0.04927	1.3074	UPREGULATED	PC(P-32:1)	[M+H]+	0.0002	N	Phosphatidylcholine
	VX-445/661/770	0.44135	-1.18	0.0033209	2.4787	UPREGULATED	PC(P-40:3)	[M+H]+	0.0033	Y	Phosphatidylcholine
	VX-445/661/770	0.49386	-1.0178	9.5897e-05	4.0182	UPREGULATED	PC(P-40:4)	[M+H]+	0.0007	Y	Phosphatidylcholine
	VX-445/661/770	0.63025	-0.66601	3.0742e-05	4.5123	UPREGULATED	PC(P-40:5)	[M+H]+	0.0017	Y	Phosphatidylcholine
	VX-445/661/770	0.5771	-0.7931	0.0031133	2.5068	UPREGULATED	PC(P-40:6)	[M+H]+	0.0014	Y	Phosphatidylcholine
	VX-445/661/770	0.61834	-0.69353	0.023646	1.6262	UPREGULATED	PE(36:1)	[M+H]+	0.002	Y	Phosphatidylethanolamine
	VX-445/661/770	0.61089	-0.71101	2.5554e-05	4.5925	UPREGULATED	PE(P-33:0)	[M+H]+	0	N	Phosphatidylethanolamine
	VX-445/661/770	0.6073	-0.71951	0.00075061	3.1246	UPREGULATED	PE(P-35:1)	[M+H]+	0.0029	Y	Phosphatidylethanolamine
	VX-445/661/770	0.53482	-0.90287	0.0045515	2.3418	UPREGULATED	SM(d18:0/22:0)	[M+H]+	0.0002		Sphingomyelin
	VX-445/661/770	0.41493	-1.269	0.0024155	2.617	UPREGULATED	SM(d18:0/24:0)	[M+H]+	0.0015	Y	Sphingomyelin
	VX-445/661/770	0.53277	-0.90841	0.0023834	2.6228	UPREGULATED	SM(d18:1/24:0)	[M+H]+	0.0012	Y	Sphingomyelin
	VX-445/661/770	0.57384	-0.80128	0.038547	1.414	UPREGULATED	TG(56:4)	[M+NH4]+	0.0025		Triacylglycerol

## Sheet: Legend
		Abbreviation	Lipid
		PE	phosphatidylethanolamine
		PC	phosphatidylcholine
		PI	phosphatidylinositol
		PS	phosphatidylserine
		MG	monoacylglycerol
		DG	diacylglycerol
		TG	triacylglycerol
		SM	sphingomyelin
		Cer	Cermide
		Cer	phosphatidylethanolamines
